# Supplementary material for: Does a provider payment method affect membership retention in a health insurance scheme? a mixed method study of Ghana’s capitation payment for primary care
Source: BMC Health Serv Res. 2018 Jan 30;18:52. doi: 10.1186/s12913-018-2859-6 (PMC5789689; doi:10.1186/s12913-018-2859-6)
Supplement: Supplementary file 1 — NHIS membership dataset - new enrollment, renewal and total active membership data on NHIS subscribers in the Ashanti, Volta and Central regions of Ghana from 2009 to 2014. (XML 129 kb) [file 12913_2018_2859_MOESM1_ESM.xml]

<?xml version="1.0" encoding="UTF-8"?>
<?mso-application progid="Excel.Sheet"?><Workbook xmlns:o="urn:schemas-microsoft-com:office:office" xmlns:x="urn:schemas-microsoft-com:office:excel" xmlns:html="http://www.w3.org/TR/REC-html40" xmlns:ss="urn:schemas-microsoft-com:office:spreadsheet">
 <DocumentProperties xmlns="urn:schemas-microsoft-com:office:office">
  <Author>Xavier</Author>
  <LastAuthor>Francis Andoh-Adjei</LastAuthor>
  <Created>2015-05-18T19:41:55Z</Created>
  <LastSaved>2017-07-11T11:01:06Z</LastSaved>
  <Version>15.00</Version>
 </DocumentProperties>
 <OfficeDocumentSettings xmlns="urn:schemas-microsoft-com:office:office">
  <AllowPNG/>
 </OfficeDocumentSettings>
 <ExcelWorkbook xmlns="urn:schemas-microsoft-com:office:excel">
  <WindowHeight>12435</WindowHeight>
  <WindowWidth>28800</WindowWidth>
  <WindowTopX>0</WindowTopX>
  <WindowTopY>0</WindowTopY>
  <ProtectStructure>False</ProtectStructure>
  <ProtectWindows>False</ProtectWindows>
 </ExcelWorkbook>
 <Styles>
  <Style ss:ID="Default" ss:Name="Normal">
   <Alignment ss:Vertical="Bottom"/>
   <Borders/>
   <Font ss:FontName="Calibri" x:Family="Swiss" ss:Size="11" ss:Color="#000000"/>
   <Interior/>
   <NumberFormat/>
   <Protection/>
  </Style>
  <Style ss:ID="m412906704">
   <Alignment ss:Horizontal="Center" ss:Vertical="Bottom"/>
   <Borders>
    <Border ss:Position="Bottom" ss:LineStyle="Continuous" ss:Weight="2"/>
    <Border ss:Position="Right" ss:LineStyle="Continuous" ss:Weight="2"/>
    <Border ss:Position="Top" ss:LineStyle="Continuous" ss:Weight="2"/>
   </Borders>
   <Font ss:FontName="Times New Roman" x:Family="Roman" ss:Size="12" ss:Color="#000000" ss:Bold="1"/>
  </Style>
  <Style ss:ID="m134272048">
   <Alignment ss:Horizontal="Center" ss:Vertical="Center"/>
   <Borders>
    <Border ss:Position="Left" ss:LineStyle="Continuous" ss:Weight="2"/>
    <Border ss:Position="Right" ss:LineStyle="Continuous" ss:Weight="2"/>
   </Borders>
   <Font ss:FontName="Times New Roman" x:Family="Roman" ss:Size="12" ss:Color="#000000" ss:Bold="1"/>
  </Style>
  <Style ss:ID="m134272068">
   <Alignment ss:Horizontal="Center" ss:Vertical="Center"/>
   <Borders>
    <Border ss:Position="Left" ss:LineStyle="Continuous" ss:Weight="2"/>
    <Border ss:Position="Right" ss:LineStyle="Continuous" ss:Weight="2"/>
   </Borders>
   <Font ss:FontName="Times New Roman" x:Family="Roman" ss:Size="12" ss:Color="#000000" ss:Bold="1"/>
  </Style>
  <Style ss:ID="m134272088">
   <Alignment ss:Horizontal="Center" ss:Vertical="Center"/>
   <Borders>
    <Border ss:Position="Left" ss:LineStyle="Continuous" ss:Weight="2"/>
    <Border ss:Position="Right" ss:LineStyle="Continuous" ss:Weight="2"/>
   </Borders>
   <Font ss:FontName="Times New Roman" x:Family="Roman" ss:Size="12" ss:Color="#000000" ss:Bold="1"/>
  </Style>
  <Style ss:ID="m134272108">
   <Alignment ss:Horizontal="Center" ss:Vertical="Bottom" ss:WrapText="1"/>
   <Borders>
    <Border ss:Position="Bottom" ss:LineStyle="Continuous" ss:Weight="2"/>
    <Border ss:Position="Left" ss:LineStyle="Continuous" ss:Weight="2"/>
    <Border ss:Position="Right" ss:LineStyle="Continuous" ss:Weight="2"/>
    <Border ss:Position="Top" ss:LineStyle="Continuous" ss:Weight="2"/>
   </Borders>
   <Font ss:FontName="Times New Roman" x:Family="Roman" ss:Size="12" ss:Color="#000000" ss:Bold="1"/>
  </Style>
  <Style ss:ID="m134272128">
   <Alignment ss:Horizontal="Center" ss:Vertical="Bottom" ss:WrapText="1"/>
   <Borders>
    <Border ss:Position="Bottom" ss:LineStyle="Continuous" ss:Weight="2"/>
    <Border ss:Position="Left" ss:LineStyle="Continuous" ss:Weight="2"/>
    <Border ss:Position="Right" ss:LineStyle="Continuous" ss:Weight="2"/>
    <Border ss:Position="Top" ss:LineStyle="Continuous" ss:Weight="2"/>
   </Borders>
   <Font ss:FontName="Times New Roman" x:Family="Roman" ss:Size="12" ss:Color="#000000" ss:Bold="1"/>
  </Style>
  <Style ss:ID="m134272148">
   <Alignment ss:Horizontal="Center" ss:Vertical="Bottom" ss:WrapText="1"/>
   <Borders>
    <Border ss:Position="Bottom" ss:LineStyle="Continuous" ss:Weight="2"/>
    <Border ss:Position="Left" ss:LineStyle="Continuous" ss:Weight="2"/>
    <Border ss:Position="Right" ss:LineStyle="Continuous" ss:Weight="2"/>
    <Border ss:Position="Top" ss:LineStyle="Continuous" ss:Weight="2"/>
   </Borders>
   <Font ss:FontName="Times New Roman" x:Family="Roman" ss:Size="12" ss:Color="#000000" ss:Bold="1"/>
  </Style>
  <Style ss:ID="s62">
   <Borders>
    <Border ss:Position="Left" ss:LineStyle="Continuous" ss:Weight="2"/>
    <Border ss:Position="Top" ss:LineStyle="Continuous" ss:Weight="2"/>
   </Borders>
   <Font ss:FontName="Times New Roman" x:Family="Roman" ss:Size="12" ss:Color="#000000"/>
  </Style>
  <Style ss:ID="s63">
   <Borders>
    <Border ss:Position="Top" ss:LineStyle="Continuous" ss:Weight="2"/>
   </Borders>
   <Font ss:FontName="Times New Roman" x:Family="Roman" ss:Size="12" ss:Color="#000000"/>
  </Style>
  <Style ss:ID="s64">
   <Borders>
    <Border ss:Position="Right" ss:LineStyle="Continuous" ss:Weight="2"/>
    <Border ss:Position="Top" ss:LineStyle="Continuous" ss:Weight="2"/>
   </Borders>
   <Font ss:FontName="Times New Roman" x:Family="Roman" ss:Size="12" ss:Color="#000000"/>
  </Style>
  <Style ss:ID="s65">
   <Alignment ss:Horizontal="Center" ss:Vertical="Center"/>
   <Borders>
    <Border ss:Position="Left" ss:LineStyle="Continuous" ss:Weight="2"/>
   </Borders>
   <Font ss:FontName="Times New Roman" x:Family="Roman" ss:Size="12" ss:Color="#000000" ss:Bold="1"/>
  </Style>
  <Style ss:ID="s73">
   <Alignment ss:Vertical="Center"/>
  </Style>
  <Style ss:ID="s74">
   <Alignment ss:Vertical="Center"/>
   <Borders>
    <Border ss:Position="Bottom" ss:LineStyle="Continuous" ss:Weight="2"/>
    <Border ss:Position="Left" ss:LineStyle="Continuous" ss:Weight="2"/>
    <Border ss:Position="Top" ss:LineStyle="Continuous" ss:Weight="2"/>
   </Borders>
   <Font ss:FontName="Times New Roman" x:Family="Roman" ss:Size="12" ss:Color="#000000" ss:Bold="1"/>
  </Style>
  <Style ss:ID="s75">
   <Alignment ss:Vertical="Center"/>
   <Borders>
    <Border ss:Position="Bottom" ss:LineStyle="Continuous" ss:Weight="2"/>
    <Border ss:Position="Top" ss:LineStyle="Continuous" ss:Weight="2"/>
   </Borders>
   <Font ss:FontName="Times New Roman" x:Family="Roman" ss:Size="12" ss:Color="#000000" ss:Bold="1"/>
  </Style>
  <Style ss:ID="s76">
   <Alignment ss:Vertical="Center"/>
   <Borders>
    <Border ss:Position="Bottom" ss:LineStyle="Continuous" ss:Weight="2"/>
    <Border ss:Position="Right" ss:LineStyle="Continuous" ss:Weight="2"/>
    <Border ss:Position="Top" ss:LineStyle="Continuous" ss:Weight="2"/>
   </Borders>
   <Font ss:FontName="Times New Roman" x:Family="Roman" ss:Size="12" ss:Color="#000000" ss:Bold="1"/>
  </Style>
  <Style ss:ID="s77">
   <Borders>
    <Border ss:Position="Bottom" ss:LineStyle="Continuous" ss:Weight="2"/>
    <Border ss:Position="Left" ss:LineStyle="Continuous" ss:Weight="2"/>
    <Border ss:Position="Top" ss:LineStyle="Continuous" ss:Weight="2"/>
   </Borders>
   <Font ss:FontName="Times New Roman" x:Family="Roman" ss:Size="12" ss:Color="#000000" ss:Bold="1"/>
  </Style>
  <Style ss:ID="s78">
   <Borders>
    <Border ss:Position="Bottom" ss:LineStyle="Continuous" ss:Weight="2"/>
    <Border ss:Position="Top" ss:LineStyle="Continuous" ss:Weight="2"/>
   </Borders>
   <Font ss:FontName="Times New Roman" x:Family="Roman" ss:Size="12" ss:Color="#000000" ss:Bold="1"/>
  </Style>
  <Style ss:ID="s79">
   <Borders>
    <Border ss:Position="Bottom" ss:LineStyle="Continuous" ss:Weight="2"/>
    <Border ss:Position="Right" ss:LineStyle="Continuous" ss:Weight="2"/>
    <Border ss:Position="Top" ss:LineStyle="Continuous" ss:Weight="2"/>
   </Borders>
   <Font ss:FontName="Times New Roman" x:Family="Roman" ss:Size="12" ss:Color="#000000" ss:Bold="1"/>
  </Style>
  <Style ss:ID="s80">
   <Borders>
    <Border ss:Position="Left" ss:LineStyle="Continuous" ss:Weight="2"/>
   </Borders>
   <Font ss:FontName="Times New Roman" x:Family="Roman" ss:Size="12" ss:Color="#000000"/>
  </Style>
  <Style ss:ID="s81">
   <Borders/>
   <Font ss:FontName="Times New Roman" x:Family="Roman" ss:Size="12" ss:Color="#000000"/>
  </Style>
  <Style ss:ID="s82">
   <Borders>
    <Border ss:Position="Right" ss:LineStyle="Continuous" ss:Weight="2"/>
   </Borders>
   <Font ss:FontName="Times New Roman" x:Family="Roman" ss:Size="12" ss:Color="#000000"/>
  </Style>
  <Style ss:ID="s83">
   <Borders>
    <Border ss:Position="Left" ss:LineStyle="Continuous" ss:Weight="2"/>
   </Borders>
   <Font ss:FontName="Times New Roman" x:Family="Roman" ss:Size="12" ss:Color="#000000"/>
   <Interior ss:Color="#FFFF00" ss:Pattern="Solid"/>
  </Style>
  <Style ss:ID="s84">
   <Borders/>
   <Font ss:FontName="Times New Roman" x:Family="Roman" ss:Size="12" ss:Color="#000000"/>
   <Interior ss:Color="#FFFF00" ss:Pattern="Solid"/>
  </Style>
  <Style ss:ID="s85">
   <Borders>
    <Border ss:Position="Right" ss:LineStyle="Continuous" ss:Weight="2"/>
   </Borders>
   <Font ss:FontName="Times New Roman" x:Family="Roman" ss:Size="12" ss:Color="#000000"/>
   <Interior ss:Color="#FFFF00" ss:Pattern="Solid"/>
  </Style>
  <Style ss:ID="s86">
   <Borders>
    <Border ss:Position="Left" ss:LineStyle="Continuous" ss:Weight="2"/>
   </Borders>
   <Font ss:FontName="Times New Roman" x:Family="Roman" ss:Size="12" ss:Color="#000000" ss:Bold="1"/>
  </Style>
  <Style ss:ID="s94">
   <Alignment ss:Vertical="Bottom" ss:WrapText="1"/>
   <Borders/>
   <Font ss:FontName="Times New Roman" x:Family="Roman" ss:Size="12" ss:Color="#000000"/>
  </Style>
  <Style ss:ID="s95">
   <Alignment ss:Horizontal="Center" ss:Vertical="Center" ss:WrapText="1"/>
   <Borders>
    <Border ss:Position="Bottom" ss:LineStyle="Continuous" ss:Weight="2"/>
    <Border ss:Position="Left" ss:LineStyle="Continuous" ss:Weight="2"/>
    <Border ss:Position="Top" ss:LineStyle="Continuous" ss:Weight="2"/>
   </Borders>
   <Font ss:FontName="Times New Roman" x:Family="Roman" ss:Size="12" ss:Color="#000000" ss:Bold="1"/>
  </Style>
  <Style ss:ID="s96">
   <Alignment ss:Horizontal="Center" ss:Vertical="Center" ss:WrapText="1"/>
   <Borders>
    <Border ss:Position="Bottom" ss:LineStyle="Continuous" ss:Weight="2"/>
    <Border ss:Position="Top" ss:LineStyle="Continuous" ss:Weight="2"/>
   </Borders>
   <Font ss:FontName="Times New Roman" x:Family="Roman" ss:Size="12" ss:Color="#000000" ss:Bold="1"/>
  </Style>
  <Style ss:ID="s97">
   <Alignment ss:Horizontal="Center" ss:Vertical="Center" ss:WrapText="1"/>
   <Borders>
    <Border ss:Position="Bottom" ss:LineStyle="Continuous" ss:Weight="2"/>
    <Border ss:Position="Right" ss:LineStyle="Continuous" ss:Weight="2"/>
    <Border ss:Position="Top" ss:LineStyle="Continuous" ss:Weight="2"/>
   </Borders>
   <Font ss:FontName="Times New Roman" x:Family="Roman" ss:Size="12" ss:Color="#000000" ss:Bold="1"/>
  </Style>
  <Style ss:ID="s98">
   <Alignment ss:Vertical="Bottom" ss:WrapText="1"/>
   <Borders>
    <Border ss:Position="Bottom" ss:LineStyle="Continuous" ss:Weight="2"/>
    <Border ss:Position="Left" ss:LineStyle="Continuous" ss:Weight="2"/>
    <Border ss:Position="Top" ss:LineStyle="Continuous" ss:Weight="2"/>
   </Borders>
   <Font ss:FontName="Times New Roman" x:Family="Roman" ss:Size="12" ss:Color="#000000" ss:Bold="1"/>
  </Style>
  <Style ss:ID="s99">
   <Alignment ss:Vertical="Bottom" ss:WrapText="1"/>
   <Borders>
    <Border ss:Position="Bottom" ss:LineStyle="Continuous" ss:Weight="2"/>
    <Border ss:Position="Top" ss:LineStyle="Continuous" ss:Weight="2"/>
   </Borders>
   <Font ss:FontName="Times New Roman" x:Family="Roman" ss:Size="12" ss:Color="#000000" ss:Bold="1"/>
  </Style>
  <Style ss:ID="s100">
   <Alignment ss:Vertical="Bottom" ss:WrapText="1"/>
   <Borders>
    <Border ss:Position="Bottom" ss:LineStyle="Continuous" ss:Weight="2"/>
    <Border ss:Position="Right" ss:LineStyle="Continuous" ss:Weight="2"/>
    <Border ss:Position="Top" ss:LineStyle="Continuous" ss:Weight="2"/>
   </Borders>
   <Font ss:FontName="Times New Roman" x:Family="Roman" ss:Size="12" ss:Color="#000000" ss:Bold="1"/>
  </Style>
  <Style ss:ID="s101">
   <Alignment ss:Vertical="Bottom" ss:WrapText="1"/>
   <Borders>
    <Border ss:Position="Left" ss:LineStyle="Continuous" ss:Weight="2"/>
   </Borders>
   <Font ss:FontName="Times New Roman" x:Family="Roman" ss:Size="12" ss:Color="#000000" ss:Bold="1"/>
  </Style>
  <Style ss:ID="s102">
   <Alignment ss:Vertical="Bottom" ss:WrapText="1"/>
   <Borders>
    <Border ss:Position="Right" ss:LineStyle="Continuous" ss:Weight="2"/>
   </Borders>
   <Font ss:FontName="Times New Roman" x:Family="Roman" ss:Size="12" ss:Color="#000000"/>
  </Style>
  <Style ss:ID="s103">
   <Alignment ss:Vertical="Bottom" ss:WrapText="1"/>
   <Borders>
    <Border ss:Position="Left" ss:LineStyle="Continuous" ss:Weight="2"/>
   </Borders>
   <Font ss:FontName="Times New Roman" x:Family="Roman" ss:Size="12" ss:Color="#000000"/>
  </Style>
  <Style ss:ID="s104">
   <Alignment ss:Vertical="Bottom" ss:WrapText="1"/>
   <Borders>
    <Border ss:Position="Left" ss:LineStyle="Continuous" ss:Weight="2"/>
   </Borders>
   <Font ss:FontName="Times New Roman" x:Family="Roman" ss:Size="12" ss:Color="#FF0000"/>
  </Style>
  <Style ss:ID="s105">
   <Alignment ss:Vertical="Bottom" ss:WrapText="1"/>
   <Borders/>
   <Font ss:FontName="Times New Roman" x:Family="Roman" ss:Size="12" ss:Color="#FF0000"/>
  </Style>
  <Style ss:ID="s106">
   <Alignment ss:Vertical="Bottom" ss:WrapText="1"/>
   <Borders>
    <Border ss:Position="Right" ss:LineStyle="Continuous" ss:Weight="2"/>
   </Borders>
   <Font ss:FontName="Times New Roman" x:Family="Roman" ss:Size="12" ss:Color="#FF0000"/>
  </Style>
  <Style ss:ID="s107">
   <Alignment ss:Vertical="Bottom" ss:WrapText="1"/>
   <Borders/>
   <Font ss:FontName="Times New Roman" x:Family="Roman" ss:Size="12" ss:Color="#000000" ss:Bold="1"/>
  </Style>
  <Style ss:ID="s108">
   <Alignment ss:Vertical="Bottom" ss:WrapText="1"/>
   <Borders>
    <Border ss:Position="Right" ss:LineStyle="Continuous" ss:Weight="2"/>
   </Borders>
   <Font ss:FontName="Times New Roman" x:Family="Roman" ss:Size="12" ss:Color="#000000" ss:Bold="1"/>
  </Style>
  <Style ss:ID="s109">
   <Alignment ss:Vertical="Bottom" ss:WrapText="1"/>
   <Borders>
    <Border ss:Position="Bottom" ss:LineStyle="Continuous" ss:Weight="2"/>
    <Border ss:Position="Left" ss:LineStyle="Continuous" ss:Weight="2"/>
   </Borders>
   <Font ss:FontName="Times New Roman" x:Family="Roman" ss:Size="12" ss:Color="#000000"/>
  </Style>
  <Style ss:ID="s110">
   <Alignment ss:Vertical="Bottom" ss:WrapText="1"/>
   <Borders>
    <Border ss:Position="Bottom" ss:LineStyle="Continuous" ss:Weight="2"/>
   </Borders>
   <Font ss:FontName="Times New Roman" x:Family="Roman" ss:Size="12" ss:Color="#000000"/>
  </Style>
  <Style ss:ID="s111">
   <Alignment ss:Vertical="Bottom" ss:WrapText="1"/>
   <Borders>
    <Border ss:Position="Bottom" ss:LineStyle="Continuous" ss:Weight="2"/>
    <Border ss:Position="Right" ss:LineStyle="Continuous" ss:Weight="2"/>
   </Borders>
   <Font ss:FontName="Times New Roman" x:Family="Roman" ss:Size="12" ss:Color="#000000"/>
  </Style>
  <Style ss:ID="s112">
   <Borders>
    <Border ss:Position="Bottom" ss:LineStyle="Continuous" ss:Weight="2"/>
    <Border ss:Position="Left" ss:LineStyle="Continuous" ss:Weight="2"/>
   </Borders>
   <Font ss:FontName="Times New Roman" x:Family="Roman" ss:Size="12" ss:Color="#000000"/>
  </Style>
  <Style ss:ID="s113">
   <Borders>
    <Border ss:Position="Bottom" ss:LineStyle="Continuous" ss:Weight="2"/>
   </Borders>
   <Font ss:FontName="Times New Roman" x:Family="Roman" ss:Size="12" ss:Color="#000000"/>
  </Style>
  <Style ss:ID="s114">
   <Borders>
    <Border ss:Position="Bottom" ss:LineStyle="Continuous" ss:Weight="2"/>
    <Border ss:Position="Right" ss:LineStyle="Continuous" ss:Weight="2"/>
   </Borders>
   <Font ss:FontName="Times New Roman" x:Family="Roman" ss:Size="12" ss:Color="#000000"/>
  </Style>
  <Style ss:ID="s123">
   <Borders>
    <Border ss:Position="Bottom" ss:LineStyle="Continuous" ss:Weight="2"/>
    <Border ss:Position="Left" ss:LineStyle="Continuous" ss:Weight="2"/>
    <Border ss:Position="Top" ss:LineStyle="Continuous" ss:Weight="2"/>
   </Borders>
   <Font ss:FontName="Times New Roman" x:Family="Roman" ss:Size="12" ss:Color="#000000"/>
  </Style>
 </Styles>
 <Worksheet ss:Name="Membership">
  <Table ss:ExpandedColumnCount="23" ss:ExpandedRowCount="89" x:FullColumns="1" x:FullRows="1" ss:DefaultRowHeight="15">
   <Column ss:AutoFitWidth="0" ss:Width="150.75"/>
   <Column ss:AutoFitWidth="0" ss:Width="84.75" ss:Span="4"/>
   <Column ss:Index="7" ss:AutoFitWidth="0" ss:Width="69.75"/>
   <Column ss:AutoFitWidth="0" ss:Width="65.25"/>
   <Column ss:AutoFitWidth="0" ss:Width="98.25" ss:Span="4"/>
   <Column ss:Index="14" ss:AutoFitWidth="0" ss:Width="65.25"/>
   <Column ss:AutoFitWidth="0" ss:Width="91.5" ss:Span="4"/>
   <Row ss:AutoFitHeight="0" ss:Height="16.5">
    <Cell ss:StyleID="s123"/>
    <Cell ss:MergeAcross="17" ss:StyleID="m412906704"><Data ss:Type="String">NHIS Membership dataset, 2009-2014</Data></Cell>
   </Row>
   <Row ss:AutoFitHeight="0" ss:Height="16.5">
    <Cell ss:StyleID="s65"><Data ss:Type="String">REGION</Data></Cell>
    <Cell ss:MergeAcross="5" ss:StyleID="m134272048"><Data ss:Type="String">NEW MEMBERSHIP</Data></Cell>
    <Cell ss:MergeAcross="5" ss:StyleID="m134272068"><Data ss:Type="String">RENEWALS</Data></Cell>
    <Cell ss:MergeAcross="5" ss:StyleID="m134272088"><Data ss:Type="String">TOTAL ACTIVE MEMBESRHIP</Data></Cell>
   </Row>
   <Row ss:AutoFitHeight="0" ss:Height="16.5" ss:StyleID="s73">
    <Cell ss:StyleID="s74"/>
    <Cell ss:StyleID="s74"><Data ss:Type="Number">2009</Data></Cell>
    <Cell ss:StyleID="s75"><Data ss:Type="Number">2010</Data></Cell>
    <Cell ss:StyleID="s75"><Data ss:Type="Number">2011</Data></Cell>
    <Cell ss:StyleID="s75"><Data ss:Type="Number">2012</Data></Cell>
    <Cell ss:StyleID="s75"><Data ss:Type="Number">2013</Data></Cell>
    <Cell ss:StyleID="s76"><Data ss:Type="Number">2014</Data></Cell>
    <Cell ss:StyleID="s74"><Data ss:Type="Number">2009</Data></Cell>
    <Cell ss:StyleID="s75"><Data ss:Type="Number">2010</Data></Cell>
    <Cell ss:StyleID="s75"><Data ss:Type="Number">2011</Data></Cell>
    <Cell ss:StyleID="s75"><Data ss:Type="Number">2012</Data></Cell>
    <Cell ss:StyleID="s75"><Data ss:Type="Number">2013</Data></Cell>
    <Cell ss:StyleID="s76"><Data ss:Type="Number">2014</Data></Cell>
    <Cell ss:StyleID="s74"><Data ss:Type="Number">2009</Data></Cell>
    <Cell ss:StyleID="s75"><Data ss:Type="Number">2010</Data></Cell>
    <Cell ss:StyleID="s75"><Data ss:Type="Number">2011</Data></Cell>
    <Cell ss:StyleID="s75"><Data ss:Type="Number">2012</Data></Cell>
    <Cell ss:StyleID="s75"><Data ss:Type="Number">2013</Data></Cell>
    <Cell ss:StyleID="s76"><Data ss:Type="Number">2014</Data></Cell>
   </Row>
   <Row ss:AutoFitHeight="0" ss:Height="16.5">
    <Cell ss:StyleID="s77"><Data ss:Type="String">ASHANTI</Data></Cell>
    <Cell ss:StyleID="s77"><Data ss:Type="Number">558863</Data></Cell>
    <Cell ss:StyleID="s78"><Data ss:Type="Number">606349</Data></Cell>
    <Cell ss:StyleID="s78"><Data ss:Type="Number">612811</Data></Cell>
    <Cell ss:StyleID="s78"><Data ss:Type="Number">384454</Data></Cell>
    <Cell ss:StyleID="s78"><Data ss:Type="Number">472689</Data></Cell>
    <Cell ss:StyleID="s79"><Data ss:Type="Number">584224</Data></Cell>
    <Cell ss:StyleID="s78"><Data ss:Type="Number">1775990</Data></Cell>
    <Cell ss:StyleID="s78"><Data ss:Type="Number">978748</Data></Cell>
    <Cell ss:StyleID="s78"><Data ss:Type="Number">1193039</Data></Cell>
    <Cell ss:StyleID="s78"><Data ss:Type="Number">1152103</Data></Cell>
    <Cell ss:StyleID="s78"><Data ss:Type="Number">1242485</Data></Cell>
    <Cell ss:StyleID="s78"><Data ss:Type="Number">1124083</Data></Cell>
    <Cell ss:StyleID="s77"><Data ss:Type="Number">2334853</Data></Cell>
    <Cell ss:StyleID="s78"><Data ss:Type="Number">1585097</Data></Cell>
    <Cell ss:StyleID="s78"><Data ss:Type="Number">1805850</Data></Cell>
    <Cell ss:StyleID="s78"><Data ss:Type="Number">1536557</Data></Cell>
    <Cell ss:StyleID="s78"><Data ss:Type="Number">1715174</Data></Cell>
    <Cell ss:StyleID="s79"><Data ss:Type="Number">1708307</Data></Cell>
   </Row>
   <Row ss:AutoFitHeight="0" ss:Height="15.75">
    <Cell ss:StyleID="s80"><Data ss:Type="String">ADANSI NORTH</Data></Cell>
    <Cell ss:StyleID="s80"><Data ss:Type="Number">14454</Data></Cell>
    <Cell ss:StyleID="s81"><Data ss:Type="Number">16052</Data></Cell>
    <Cell ss:StyleID="s81"><Data ss:Type="Number">19411</Data></Cell>
    <Cell ss:StyleID="s81"><Data ss:Type="Number">8921</Data></Cell>
    <Cell ss:StyleID="s81"><Data ss:Type="Number">16185</Data></Cell>
    <Cell ss:StyleID="s82"><Data ss:Type="Number">21867</Data></Cell>
    <Cell ss:StyleID="s81"><Data ss:Type="Number">52594</Data></Cell>
    <Cell ss:StyleID="s81"><Data ss:Type="Number">17295</Data></Cell>
    <Cell ss:StyleID="s81"><Data ss:Type="Number">18147</Data></Cell>
    <Cell ss:StyleID="s81"><Data ss:Type="Number">14046</Data></Cell>
    <Cell ss:StyleID="s81"><Data ss:Type="Number">26113</Data></Cell>
    <Cell ss:StyleID="s81"><Data ss:Type="Number">17197</Data></Cell>
    <Cell ss:StyleID="s80"><Data ss:Type="Number">67048</Data></Cell>
    <Cell ss:StyleID="s81"><Data ss:Type="Number">33347</Data></Cell>
    <Cell ss:StyleID="s81"><Data ss:Type="Number">37558</Data></Cell>
    <Cell ss:StyleID="s81"><Data ss:Type="Number">22967</Data></Cell>
    <Cell ss:StyleID="s81"><Data ss:Type="Number">42298</Data></Cell>
    <Cell ss:StyleID="s82"><Data ss:Type="Number">39064</Data></Cell>
   </Row>
   <Row ss:AutoFitHeight="0" ss:Height="15.75">
    <Cell ss:StyleID="s80"><Data ss:Type="String">ADANSI SOUTH</Data></Cell>
    <Cell ss:StyleID="s80"><Data ss:Type="Number">5361</Data></Cell>
    <Cell ss:StyleID="s81"><Data ss:Type="Number">12281</Data></Cell>
    <Cell ss:StyleID="s81"><Data ss:Type="Number">13688</Data></Cell>
    <Cell ss:StyleID="s81"><Data ss:Type="Number">14796</Data></Cell>
    <Cell ss:StyleID="s81"><Data ss:Type="Number">17294</Data></Cell>
    <Cell ss:StyleID="s82"><Data ss:Type="Number">15360</Data></Cell>
    <Cell ss:StyleID="s81"><Data ss:Type="Number">25205</Data></Cell>
    <Cell ss:StyleID="s81"><Data ss:Type="Number">17115</Data></Cell>
    <Cell ss:StyleID="s81"><Data ss:Type="Number">19010</Data></Cell>
    <Cell ss:StyleID="s81"><Data ss:Type="Number">22849</Data></Cell>
    <Cell ss:StyleID="s81"><Data ss:Type="Number">29535</Data></Cell>
    <Cell ss:StyleID="s81"><Data ss:Type="Number">31558</Data></Cell>
    <Cell ss:StyleID="s80"><Data ss:Type="Number">30566</Data></Cell>
    <Cell ss:StyleID="s81"><Data ss:Type="Number">29396</Data></Cell>
    <Cell ss:StyleID="s81"><Data ss:Type="Number">32698</Data></Cell>
    <Cell ss:StyleID="s81"><Data ss:Type="Number">37645</Data></Cell>
    <Cell ss:StyleID="s81"><Data ss:Type="Number">46829</Data></Cell>
    <Cell ss:StyleID="s82"><Data ss:Type="Number">46918</Data></Cell>
   </Row>
   <Row ss:AutoFitHeight="0" ss:Height="15.75">
    <Cell ss:StyleID="s80"><Data ss:Type="String">AFIGYA SEKYERE</Data></Cell>
    <Cell ss:StyleID="s80"><Data ss:Type="Number">9331</Data></Cell>
    <Cell ss:StyleID="s81"><Data ss:Type="Number">17755</Data></Cell>
    <Cell ss:StyleID="s81"><Data ss:Type="Number">17049</Data></Cell>
    <Cell ss:StyleID="s81"><Data ss:Type="Number">13669</Data></Cell>
    <Cell ss:StyleID="s81"><Data ss:Type="Number">12092</Data></Cell>
    <Cell ss:StyleID="s82"><Data ss:Type="Number">15302</Data></Cell>
    <Cell ss:StyleID="s81"><Data ss:Type="Number">47021</Data></Cell>
    <Cell ss:StyleID="s81"><Data ss:Type="Number">29007</Data></Cell>
    <Cell ss:StyleID="s81"><Data ss:Type="Number">39035</Data></Cell>
    <Cell ss:StyleID="s81"><Data ss:Type="Number">35231</Data></Cell>
    <Cell ss:StyleID="s81"><Data ss:Type="Number">40806</Data></Cell>
    <Cell ss:StyleID="s81"><Data ss:Type="Number">34325</Data></Cell>
    <Cell ss:StyleID="s80"><Data ss:Type="Number">56352</Data></Cell>
    <Cell ss:StyleID="s81"><Data ss:Type="Number">46762</Data></Cell>
    <Cell ss:StyleID="s81"><Data ss:Type="Number">56084</Data></Cell>
    <Cell ss:StyleID="s81"><Data ss:Type="Number">48900</Data></Cell>
    <Cell ss:StyleID="s81"><Data ss:Type="Number">52898</Data></Cell>
    <Cell ss:StyleID="s82"><Data ss:Type="Number">49627</Data></Cell>
   </Row>
   <Row ss:AutoFitHeight="0" ss:Height="15.75">
    <Cell ss:StyleID="s80"><Data ss:Type="String">AHAFO ANO NORTH</Data></Cell>
    <Cell ss:StyleID="s80"><Data ss:Type="Number">19173</Data></Cell>
    <Cell ss:StyleID="s81"><Data ss:Type="Number">17397</Data></Cell>
    <Cell ss:StyleID="s81"><Data ss:Type="Number">14099</Data></Cell>
    <Cell ss:StyleID="s81"><Data ss:Type="Number">8455</Data></Cell>
    <Cell ss:StyleID="s81"><Data ss:Type="Number">11482</Data></Cell>
    <Cell ss:StyleID="s82"><Data ss:Type="Number">13250</Data></Cell>
    <Cell ss:StyleID="s81"><Data ss:Type="Number">52148</Data></Cell>
    <Cell ss:StyleID="s81"><Data ss:Type="Number">12770</Data></Cell>
    <Cell ss:StyleID="s81"><Data ss:Type="Number">17104</Data></Cell>
    <Cell ss:StyleID="s81"><Data ss:Type="Number">17204</Data></Cell>
    <Cell ss:StyleID="s81"><Data ss:Type="Number">24288</Data></Cell>
    <Cell ss:StyleID="s81"><Data ss:Type="Number">23432</Data></Cell>
    <Cell ss:StyleID="s80"><Data ss:Type="Number">71321</Data></Cell>
    <Cell ss:StyleID="s81"><Data ss:Type="Number">30167</Data></Cell>
    <Cell ss:StyleID="s81"><Data ss:Type="Number">31203</Data></Cell>
    <Cell ss:StyleID="s81"><Data ss:Type="Number">25659</Data></Cell>
    <Cell ss:StyleID="s81"><Data ss:Type="Number">35770</Data></Cell>
    <Cell ss:StyleID="s82"><Data ss:Type="Number">36682</Data></Cell>
   </Row>
   <Row ss:AutoFitHeight="0" ss:Height="15.75">
    <Cell ss:StyleID="s80"><Data ss:Type="String">AHAFO ANO SOUTH</Data></Cell>
    <Cell ss:StyleID="s80"><Data ss:Type="Number">24610</Data></Cell>
    <Cell ss:StyleID="s81"><Data ss:Type="Number">19379</Data></Cell>
    <Cell ss:StyleID="s81"><Data ss:Type="Number">17217</Data></Cell>
    <Cell ss:StyleID="s81"><Data ss:Type="Number">12547</Data></Cell>
    <Cell ss:StyleID="s81"><Data ss:Type="Number">14565</Data></Cell>
    <Cell ss:StyleID="s82"><Data ss:Type="Number">11026</Data></Cell>
    <Cell ss:StyleID="s81"><Data ss:Type="Number">52945</Data></Cell>
    <Cell ss:StyleID="s81"><Data ss:Type="Number">18807</Data></Cell>
    <Cell ss:StyleID="s81"><Data ss:Type="Number">24328</Data></Cell>
    <Cell ss:StyleID="s81"><Data ss:Type="Number">24684</Data></Cell>
    <Cell ss:StyleID="s81"><Data ss:Type="Number">29737</Data></Cell>
    <Cell ss:StyleID="s81"><Data ss:Type="Number">27493</Data></Cell>
    <Cell ss:StyleID="s80"><Data ss:Type="Number">77555</Data></Cell>
    <Cell ss:StyleID="s81"><Data ss:Type="Number">38186</Data></Cell>
    <Cell ss:StyleID="s81"><Data ss:Type="Number">41545</Data></Cell>
    <Cell ss:StyleID="s81"><Data ss:Type="Number">37231</Data></Cell>
    <Cell ss:StyleID="s81"><Data ss:Type="Number">44302</Data></Cell>
    <Cell ss:StyleID="s82"><Data ss:Type="Number">38519</Data></Cell>
   </Row>
   <Row ss:AutoFitHeight="0" ss:Height="15.75">
    <Cell ss:StyleID="s80"><Data ss:Type="String">AMANSIE CENTRAL</Data></Cell>
    <Cell ss:StyleID="s80"><Data ss:Type="Number">23612</Data></Cell>
    <Cell ss:StyleID="s81"><Data ss:Type="Number">7595</Data></Cell>
    <Cell ss:StyleID="s81"><Data ss:Type="Number">9877</Data></Cell>
    <Cell ss:StyleID="s81"><Data ss:Type="Number">6737</Data></Cell>
    <Cell ss:StyleID="s81"><Data ss:Type="Number">5708</Data></Cell>
    <Cell ss:StyleID="s82"><Data ss:Type="Number">7763</Data></Cell>
    <Cell ss:StyleID="s81"><Data ss:Type="Number">24901</Data></Cell>
    <Cell ss:StyleID="s81"><Data ss:Type="Number">12504</Data></Cell>
    <Cell ss:StyleID="s81"><Data ss:Type="Number">13887</Data></Cell>
    <Cell ss:StyleID="s81"><Data ss:Type="Number">14009</Data></Cell>
    <Cell ss:StyleID="s81"><Data ss:Type="Number">14571</Data></Cell>
    <Cell ss:StyleID="s81"><Data ss:Type="Number">19532</Data></Cell>
    <Cell ss:StyleID="s80"><Data ss:Type="Number">48513</Data></Cell>
    <Cell ss:StyleID="s81"><Data ss:Type="Number">20099</Data></Cell>
    <Cell ss:StyleID="s81"><Data ss:Type="Number">23764</Data></Cell>
    <Cell ss:StyleID="s81"><Data ss:Type="Number">20746</Data></Cell>
    <Cell ss:StyleID="s81"><Data ss:Type="Number">20279</Data></Cell>
    <Cell ss:StyleID="s82"><Data ss:Type="Number">27295</Data></Cell>
   </Row>
   <Row ss:AutoFitHeight="0" ss:Height="15.75">
    <Cell ss:StyleID="s80"><Data ss:Type="String">AMANSIE EAST</Data></Cell>
    <Cell ss:StyleID="s80"><Data ss:Type="Number">9993</Data></Cell>
    <Cell ss:StyleID="s81"><Data ss:Type="Number">13931</Data></Cell>
    <Cell ss:StyleID="s81"><Data ss:Type="Number">19626</Data></Cell>
    <Cell ss:StyleID="s81"><Data ss:Type="Number">11343</Data></Cell>
    <Cell ss:StyleID="s81"><Data ss:Type="Number">10570</Data></Cell>
    <Cell ss:StyleID="s82"><Data ss:Type="Number">15585</Data></Cell>
    <Cell ss:StyleID="s81"><Data ss:Type="Number">52014</Data></Cell>
    <Cell ss:StyleID="s81"><Data ss:Type="Number">40555</Data></Cell>
    <Cell ss:StyleID="s81"><Data ss:Type="Number">39964</Data></Cell>
    <Cell ss:StyleID="s81"><Data ss:Type="Number">39532</Data></Cell>
    <Cell ss:StyleID="s81"><Data ss:Type="Number">34346</Data></Cell>
    <Cell ss:StyleID="s81"><Data ss:Type="Number">40556</Data></Cell>
    <Cell ss:StyleID="s80"><Data ss:Type="Number">62007</Data></Cell>
    <Cell ss:StyleID="s81"><Data ss:Type="Number">54486</Data></Cell>
    <Cell ss:StyleID="s81"><Data ss:Type="Number">59590</Data></Cell>
    <Cell ss:StyleID="s81"><Data ss:Type="Number">50875</Data></Cell>
    <Cell ss:StyleID="s81"><Data ss:Type="Number">44916</Data></Cell>
    <Cell ss:StyleID="s82"><Data ss:Type="Number">56141</Data></Cell>
   </Row>
   <Row ss:AutoFitHeight="0" ss:Height="15.75">
    <Cell ss:StyleID="s80"><Data ss:Type="String">AMANSIE WEST</Data></Cell>
    <Cell ss:StyleID="s80"><Data ss:Type="Number">15829</Data></Cell>
    <Cell ss:StyleID="s81"><Data ss:Type="Number">20228</Data></Cell>
    <Cell ss:StyleID="s81"><Data ss:Type="Number">22229</Data></Cell>
    <Cell ss:StyleID="s81"><Data ss:Type="Number">11225</Data></Cell>
    <Cell ss:StyleID="s81"><Data ss:Type="Number">11565</Data></Cell>
    <Cell ss:StyleID="s82"><Data ss:Type="Number">14008</Data></Cell>
    <Cell ss:StyleID="s81"><Data ss:Type="Number">42906</Data></Cell>
    <Cell ss:StyleID="s81"><Data ss:Type="Number">46150</Data></Cell>
    <Cell ss:StyleID="s81"><Data ss:Type="Number">35576</Data></Cell>
    <Cell ss:StyleID="s81"><Data ss:Type="Number">30801</Data></Cell>
    <Cell ss:StyleID="s81"><Data ss:Type="Number">26837</Data></Cell>
    <Cell ss:StyleID="s81"><Data ss:Type="Number">27972</Data></Cell>
    <Cell ss:StyleID="s80"><Data ss:Type="Number">58735</Data></Cell>
    <Cell ss:StyleID="s81"><Data ss:Type="Number">66378</Data></Cell>
    <Cell ss:StyleID="s81"><Data ss:Type="Number">57805</Data></Cell>
    <Cell ss:StyleID="s81"><Data ss:Type="Number">42026</Data></Cell>
    <Cell ss:StyleID="s81"><Data ss:Type="Number">38402</Data></Cell>
    <Cell ss:StyleID="s82"><Data ss:Type="Number">41980</Data></Cell>
   </Row>
   <Row ss:AutoFitHeight="0" ss:Height="15.75">
    <Cell ss:StyleID="s80"><Data ss:Type="String">ASANTE AKIM NORTH</Data></Cell>
    <Cell ss:StyleID="s80"><Data ss:Type="Number">17044</Data></Cell>
    <Cell ss:StyleID="s81"><Data ss:Type="Number">28964</Data></Cell>
    <Cell ss:StyleID="s81"><Data ss:Type="Number">27915</Data></Cell>
    <Cell ss:StyleID="s81"><Data ss:Type="Number">17850</Data></Cell>
    <Cell ss:StyleID="s81"><Data ss:Type="Number">13732</Data></Cell>
    <Cell ss:StyleID="s82"><Data ss:Type="Number">16388</Data></Cell>
    <Cell ss:StyleID="s81"><Data ss:Type="Number">61143</Data></Cell>
    <Cell ss:StyleID="s81"><Data ss:Type="Number">28843</Data></Cell>
    <Cell ss:StyleID="s81"><Data ss:Type="Number">54024</Data></Cell>
    <Cell ss:StyleID="s81"><Data ss:Type="Number">57169</Data></Cell>
    <Cell ss:StyleID="s81"><Data ss:Type="Number">57566</Data></Cell>
    <Cell ss:StyleID="s81"><Data ss:Type="Number">56647</Data></Cell>
    <Cell ss:StyleID="s80"><Data ss:Type="Number">78187</Data></Cell>
    <Cell ss:StyleID="s81"><Data ss:Type="Number">57807</Data></Cell>
    <Cell ss:StyleID="s81"><Data ss:Type="Number">81939</Data></Cell>
    <Cell ss:StyleID="s81"><Data ss:Type="Number">75019</Data></Cell>
    <Cell ss:StyleID="s81"><Data ss:Type="Number">71298</Data></Cell>
    <Cell ss:StyleID="s82"><Data ss:Type="Number">73035</Data></Cell>
   </Row>
   <Row ss:AutoFitHeight="0" ss:Height="15.75">
    <Cell ss:StyleID="s80"><Data ss:Type="String">ASANTE AKIM SOUTH</Data></Cell>
    <Cell ss:StyleID="s80"><Data ss:Type="Number">19325</Data></Cell>
    <Cell ss:StyleID="s81"><Data ss:Type="Number">24209</Data></Cell>
    <Cell ss:StyleID="s81"><Data ss:Type="Number">18621</Data></Cell>
    <Cell ss:StyleID="s81"><Data ss:Type="Number">11923</Data></Cell>
    <Cell ss:StyleID="s81"><Data ss:Type="Number">12152</Data></Cell>
    <Cell ss:StyleID="s82"><Data ss:Type="Number">15449</Data></Cell>
    <Cell ss:StyleID="s81"><Data ss:Type="Number">72778</Data></Cell>
    <Cell ss:StyleID="s81"><Data ss:Type="Number">14884</Data></Cell>
    <Cell ss:StyleID="s81"><Data ss:Type="Number">22466</Data></Cell>
    <Cell ss:StyleID="s81"><Data ss:Type="Number">22488</Data></Cell>
    <Cell ss:StyleID="s81"><Data ss:Type="Number">26835</Data></Cell>
    <Cell ss:StyleID="s81"><Data ss:Type="Number">21154</Data></Cell>
    <Cell ss:StyleID="s80"><Data ss:Type="Number">92103</Data></Cell>
    <Cell ss:StyleID="s81"><Data ss:Type="Number">39093</Data></Cell>
    <Cell ss:StyleID="s81"><Data ss:Type="Number">41087</Data></Cell>
    <Cell ss:StyleID="s81"><Data ss:Type="Number">34411</Data></Cell>
    <Cell ss:StyleID="s81"><Data ss:Type="Number">38987</Data></Cell>
    <Cell ss:StyleID="s82"><Data ss:Type="Number">36603</Data></Cell>
   </Row>
   <Row ss:AutoFitHeight="0" ss:Height="15.75">
    <Cell ss:StyleID="s80"><Data ss:Type="String">ASAWASE</Data></Cell>
    <Cell ss:StyleID="s80"/>
    <Cell ss:StyleID="s81"><Data ss:Type="Number">0</Data></Cell>
    <Cell ss:StyleID="s81"><Data ss:Type="Number">0</Data></Cell>
    <Cell ss:StyleID="s81"/>
    <Cell ss:StyleID="s81"><Data ss:Type="Number">6310</Data></Cell>
    <Cell ss:StyleID="s82"><Data ss:Type="Number">22419</Data></Cell>
    <Cell ss:StyleID="s81"/>
    <Cell ss:StyleID="s81"><Data ss:Type="Number">0</Data></Cell>
    <Cell ss:StyleID="s81"><Data ss:Type="Number">0</Data></Cell>
    <Cell ss:StyleID="s81"/>
    <Cell ss:StyleID="s81"><Data ss:Type="Number">5555</Data></Cell>
    <Cell ss:StyleID="s81"><Data ss:Type="Number">32815</Data></Cell>
    <Cell ss:StyleID="s80"><Data ss:Type="Number">0</Data></Cell>
    <Cell ss:StyleID="s81"><Data ss:Type="Number">0</Data></Cell>
    <Cell ss:StyleID="s81"><Data ss:Type="Number">0</Data></Cell>
    <Cell ss:StyleID="s81"><Data ss:Type="Number">0</Data></Cell>
    <Cell ss:StyleID="s81"><Data ss:Type="Number">11865</Data></Cell>
    <Cell ss:StyleID="s82"><Data ss:Type="Number">55234</Data></Cell>
   </Row>
   <Row ss:AutoFitHeight="0" ss:Height="15.75">
    <Cell ss:StyleID="s80"><Data ss:Type="String">ASOKWA</Data></Cell>
    <Cell ss:StyleID="s80"><Data ss:Type="Number">45026</Data></Cell>
    <Cell ss:StyleID="s81"><Data ss:Type="Number">54586</Data></Cell>
    <Cell ss:StyleID="s81"><Data ss:Type="Number">55415</Data></Cell>
    <Cell ss:StyleID="s81"><Data ss:Type="Number">36927</Data></Cell>
    <Cell ss:StyleID="s81"><Data ss:Type="Number">39954</Data></Cell>
    <Cell ss:StyleID="s82"><Data ss:Type="Number">46294</Data></Cell>
    <Cell ss:StyleID="s81"><Data ss:Type="Number">148017</Data></Cell>
    <Cell ss:StyleID="s81"><Data ss:Type="Number">78285</Data></Cell>
    <Cell ss:StyleID="s81"><Data ss:Type="Number">93980</Data></Cell>
    <Cell ss:StyleID="s81"><Data ss:Type="Number">120124</Data></Cell>
    <Cell ss:StyleID="s81"><Data ss:Type="Number">118870</Data></Cell>
    <Cell ss:StyleID="s81"><Data ss:Type="Number">79750</Data></Cell>
    <Cell ss:StyleID="s80"><Data ss:Type="Number">193043</Data></Cell>
    <Cell ss:StyleID="s81"><Data ss:Type="Number">132871</Data></Cell>
    <Cell ss:StyleID="s81"><Data ss:Type="Number">149395</Data></Cell>
    <Cell ss:StyleID="s81"><Data ss:Type="Number">157051</Data></Cell>
    <Cell ss:StyleID="s81"><Data ss:Type="Number">158824</Data></Cell>
    <Cell ss:StyleID="s82"><Data ss:Type="Number">126044</Data></Cell>
   </Row>
   <Row ss:AutoFitHeight="0" ss:Height="15.75">
    <Cell ss:StyleID="s80"><Data ss:Type="String">ATWIMA MPONOA</Data></Cell>
    <Cell ss:StyleID="s80"><Data ss:Type="Number">23542</Data></Cell>
    <Cell ss:StyleID="s81"><Data ss:Type="Number">16296</Data></Cell>
    <Cell ss:StyleID="s81"><Data ss:Type="Number">15292</Data></Cell>
    <Cell ss:StyleID="s81"><Data ss:Type="Number">10516</Data></Cell>
    <Cell ss:StyleID="s81"><Data ss:Type="Number">13770</Data></Cell>
    <Cell ss:StyleID="s82"><Data ss:Type="Number">23850</Data></Cell>
    <Cell ss:StyleID="s81"><Data ss:Type="Number">39576</Data></Cell>
    <Cell ss:StyleID="s81"><Data ss:Type="Number">26403</Data></Cell>
    <Cell ss:StyleID="s81"><Data ss:Type="Number">38019</Data></Cell>
    <Cell ss:StyleID="s81"><Data ss:Type="Number">32735</Data></Cell>
    <Cell ss:StyleID="s81"><Data ss:Type="Number">31467</Data></Cell>
    <Cell ss:StyleID="s81"><Data ss:Type="Number">38833</Data></Cell>
    <Cell ss:StyleID="s80"><Data ss:Type="Number">63118</Data></Cell>
    <Cell ss:StyleID="s81"><Data ss:Type="Number">42699</Data></Cell>
    <Cell ss:StyleID="s81"><Data ss:Type="Number">53311</Data></Cell>
    <Cell ss:StyleID="s81"><Data ss:Type="Number">43251</Data></Cell>
    <Cell ss:StyleID="s81"><Data ss:Type="Number">45237</Data></Cell>
    <Cell ss:StyleID="s82"><Data ss:Type="Number">62683</Data></Cell>
   </Row>
   <Row ss:AutoFitHeight="0" ss:Height="15.75">
    <Cell ss:StyleID="s80"><Data ss:Type="String">ATWIMA NWABIAGYA</Data></Cell>
    <Cell ss:StyleID="s80"><Data ss:Type="Number">16203</Data></Cell>
    <Cell ss:StyleID="s81"><Data ss:Type="Number">30400</Data></Cell>
    <Cell ss:StyleID="s81"><Data ss:Type="Number">27424</Data></Cell>
    <Cell ss:StyleID="s81"><Data ss:Type="Number">18516</Data></Cell>
    <Cell ss:StyleID="s81"><Data ss:Type="Number">25679</Data></Cell>
    <Cell ss:StyleID="s82"><Data ss:Type="Number">24136</Data></Cell>
    <Cell ss:StyleID="s81"><Data ss:Type="Number">74457</Data></Cell>
    <Cell ss:StyleID="s81"><Data ss:Type="Number">63666</Data></Cell>
    <Cell ss:StyleID="s81"><Data ss:Type="Number">88807</Data></Cell>
    <Cell ss:StyleID="s81"><Data ss:Type="Number">79817</Data></Cell>
    <Cell ss:StyleID="s81"><Data ss:Type="Number">92474</Data></Cell>
    <Cell ss:StyleID="s81"><Data ss:Type="Number">77602</Data></Cell>
    <Cell ss:StyleID="s80"><Data ss:Type="Number">90660</Data></Cell>
    <Cell ss:StyleID="s81"><Data ss:Type="Number">94066</Data></Cell>
    <Cell ss:StyleID="s81"><Data ss:Type="Number">116231</Data></Cell>
    <Cell ss:StyleID="s81"><Data ss:Type="Number">98333</Data></Cell>
    <Cell ss:StyleID="s81"><Data ss:Type="Number">118153</Data></Cell>
    <Cell ss:StyleID="s82"><Data ss:Type="Number">101738</Data></Cell>
   </Row>
   <Row ss:AutoFitHeight="0" ss:Height="15.75">
    <Cell ss:StyleID="s80"><Data ss:Type="String">BANTAMA</Data></Cell>
    <Cell ss:StyleID="s80"><Data ss:Type="Number">29522</Data></Cell>
    <Cell ss:StyleID="s81"><Data ss:Type="Number">42491</Data></Cell>
    <Cell ss:StyleID="s81"><Data ss:Type="Number">50756</Data></Cell>
    <Cell ss:StyleID="s81"><Data ss:Type="Number">21336</Data></Cell>
    <Cell ss:StyleID="s81"><Data ss:Type="Number">36644</Data></Cell>
    <Cell ss:StyleID="s82"><Data ss:Type="Number">42672</Data></Cell>
    <Cell ss:StyleID="s81"><Data ss:Type="Number">99167</Data></Cell>
    <Cell ss:StyleID="s81"><Data ss:Type="Number">107567</Data></Cell>
    <Cell ss:StyleID="s81"><Data ss:Type="Number">129540</Data></Cell>
    <Cell ss:StyleID="s81"><Data ss:Type="Number">118699</Data></Cell>
    <Cell ss:StyleID="s81"><Data ss:Type="Number">135586</Data></Cell>
    <Cell ss:StyleID="s81"><Data ss:Type="Number">122743</Data></Cell>
    <Cell ss:StyleID="s80"><Data ss:Type="Number">128689</Data></Cell>
    <Cell ss:StyleID="s81"><Data ss:Type="Number">150058</Data></Cell>
    <Cell ss:StyleID="s81"><Data ss:Type="Number">180296</Data></Cell>
    <Cell ss:StyleID="s81"><Data ss:Type="Number">140035</Data></Cell>
    <Cell ss:StyleID="s81"><Data ss:Type="Number">172230</Data></Cell>
    <Cell ss:StyleID="s82"><Data ss:Type="Number">165415</Data></Cell>
   </Row>
   <Row ss:AutoFitHeight="0" ss:Height="15.75">
    <Cell ss:StyleID="s80"><Data ss:Type="String">BOSOMTWE</Data></Cell>
    <Cell ss:StyleID="s80"><Data ss:Type="Number">16014</Data></Cell>
    <Cell ss:StyleID="s81"><Data ss:Type="Number">25570</Data></Cell>
    <Cell ss:StyleID="s81"><Data ss:Type="Number">25848</Data></Cell>
    <Cell ss:StyleID="s81"><Data ss:Type="Number">12605</Data></Cell>
    <Cell ss:StyleID="s81"><Data ss:Type="Number">19329</Data></Cell>
    <Cell ss:StyleID="s82"><Data ss:Type="Number">19553</Data></Cell>
    <Cell ss:StyleID="s81"><Data ss:Type="Number">54266</Data></Cell>
    <Cell ss:StyleID="s81"><Data ss:Type="Number">38271</Data></Cell>
    <Cell ss:StyleID="s81"><Data ss:Type="Number">41609</Data></Cell>
    <Cell ss:StyleID="s81"><Data ss:Type="Number">33182</Data></Cell>
    <Cell ss:StyleID="s81"><Data ss:Type="Number">42503</Data></Cell>
    <Cell ss:StyleID="s81"><Data ss:Type="Number">35850</Data></Cell>
    <Cell ss:StyleID="s80"><Data ss:Type="Number">70280</Data></Cell>
    <Cell ss:StyleID="s81"><Data ss:Type="Number">63841</Data></Cell>
    <Cell ss:StyleID="s81"><Data ss:Type="Number">67457</Data></Cell>
    <Cell ss:StyleID="s81"><Data ss:Type="Number">45787</Data></Cell>
    <Cell ss:StyleID="s81"><Data ss:Type="Number">61832</Data></Cell>
    <Cell ss:StyleID="s82"><Data ss:Type="Number">55403</Data></Cell>
   </Row>
   <Row ss:AutoFitHeight="0" ss:Height="15.75">
    <Cell ss:StyleID="s80"><Data ss:Type="String">EJISU JUABEN</Data></Cell>
    <Cell ss:StyleID="s80"><Data ss:Type="Number">25491</Data></Cell>
    <Cell ss:StyleID="s81"><Data ss:Type="Number">31102</Data></Cell>
    <Cell ss:StyleID="s81"><Data ss:Type="Number">23605</Data></Cell>
    <Cell ss:StyleID="s81"><Data ss:Type="Number">13953</Data></Cell>
    <Cell ss:StyleID="s81"><Data ss:Type="Number">16402</Data></Cell>
    <Cell ss:StyleID="s82"><Data ss:Type="Number">21634</Data></Cell>
    <Cell ss:StyleID="s81"><Data ss:Type="Number">136253</Data></Cell>
    <Cell ss:StyleID="s81"><Data ss:Type="Number">61089</Data></Cell>
    <Cell ss:StyleID="s81"><Data ss:Type="Number">68974</Data></Cell>
    <Cell ss:StyleID="s81"><Data ss:Type="Number">65159</Data></Cell>
    <Cell ss:StyleID="s81"><Data ss:Type="Number">72944</Data></Cell>
    <Cell ss:StyleID="s81"><Data ss:Type="Number">54110</Data></Cell>
    <Cell ss:StyleID="s80"><Data ss:Type="Number">161744</Data></Cell>
    <Cell ss:StyleID="s81"><Data ss:Type="Number">92191</Data></Cell>
    <Cell ss:StyleID="s81"><Data ss:Type="Number">92579</Data></Cell>
    <Cell ss:StyleID="s81"><Data ss:Type="Number">79112</Data></Cell>
    <Cell ss:StyleID="s81"><Data ss:Type="Number">89346</Data></Cell>
    <Cell ss:StyleID="s82"><Data ss:Type="Number">75744</Data></Cell>
   </Row>
   <Row ss:AutoFitHeight="0" ss:Height="15.75">
    <Cell ss:StyleID="s80"><Data ss:Type="String">EJURA SEKYEDUMASE</Data></Cell>
    <Cell ss:StyleID="s80"><Data ss:Type="Number">11398</Data></Cell>
    <Cell ss:StyleID="s81"><Data ss:Type="Number">13596</Data></Cell>
    <Cell ss:StyleID="s81"><Data ss:Type="Number">8494</Data></Cell>
    <Cell ss:StyleID="s81"><Data ss:Type="Number">10618</Data></Cell>
    <Cell ss:StyleID="s81"><Data ss:Type="Number">13702</Data></Cell>
    <Cell ss:StyleID="s82"><Data ss:Type="Number">17857</Data></Cell>
    <Cell ss:StyleID="s81"><Data ss:Type="Number">44652</Data></Cell>
    <Cell ss:StyleID="s81"><Data ss:Type="Number">21983</Data></Cell>
    <Cell ss:StyleID="s81"><Data ss:Type="Number">22087</Data></Cell>
    <Cell ss:StyleID="s81"><Data ss:Type="Number">21068</Data></Cell>
    <Cell ss:StyleID="s81"><Data ss:Type="Number">19819</Data></Cell>
    <Cell ss:StyleID="s81"><Data ss:Type="Number">24904</Data></Cell>
    <Cell ss:StyleID="s80"><Data ss:Type="Number">56050</Data></Cell>
    <Cell ss:StyleID="s81"><Data ss:Type="Number">35579</Data></Cell>
    <Cell ss:StyleID="s81"><Data ss:Type="Number">30581</Data></Cell>
    <Cell ss:StyleID="s81"><Data ss:Type="Number">31686</Data></Cell>
    <Cell ss:StyleID="s81"><Data ss:Type="Number">33521</Data></Cell>
    <Cell ss:StyleID="s82"><Data ss:Type="Number">42761</Data></Cell>
   </Row>
   <Row ss:AutoFitHeight="0" ss:Height="15.75">
    <Cell ss:StyleID="s80"><Data ss:Type="String">KWABRE</Data></Cell>
    <Cell ss:StyleID="s80"><Data ss:Type="Number">29967</Data></Cell>
    <Cell ss:StyleID="s81"><Data ss:Type="Number">24665</Data></Cell>
    <Cell ss:StyleID="s81"><Data ss:Type="Number">26128</Data></Cell>
    <Cell ss:StyleID="s81"><Data ss:Type="Number">19401</Data></Cell>
    <Cell ss:StyleID="s81"><Data ss:Type="Number">23098</Data></Cell>
    <Cell ss:StyleID="s82"><Data ss:Type="Number">28231</Data></Cell>
    <Cell ss:StyleID="s81"><Data ss:Type="Number">69162</Data></Cell>
    <Cell ss:StyleID="s81"><Data ss:Type="Number">53442</Data></Cell>
    <Cell ss:StyleID="s81"><Data ss:Type="Number">48343</Data></Cell>
    <Cell ss:StyleID="s81"><Data ss:Type="Number">38181</Data></Cell>
    <Cell ss:StyleID="s81"><Data ss:Type="Number">49172</Data></Cell>
    <Cell ss:StyleID="s81"><Data ss:Type="Number">50016</Data></Cell>
    <Cell ss:StyleID="s80"><Data ss:Type="Number">99129</Data></Cell>
    <Cell ss:StyleID="s81"><Data ss:Type="Number">78107</Data></Cell>
    <Cell ss:StyleID="s81"><Data ss:Type="Number">74471</Data></Cell>
    <Cell ss:StyleID="s81"><Data ss:Type="Number">57582</Data></Cell>
    <Cell ss:StyleID="s81"><Data ss:Type="Number">72270</Data></Cell>
    <Cell ss:StyleID="s82"><Data ss:Type="Number">78247</Data></Cell>
   </Row>
   <Row ss:AutoFitHeight="0" ss:Height="15.75">
    <Cell ss:StyleID="s80"><Data ss:Type="String">MANHYIA</Data></Cell>
    <Cell ss:StyleID="s80"><Data ss:Type="Number">51038</Data></Cell>
    <Cell ss:StyleID="s81"><Data ss:Type="Number">63724</Data></Cell>
    <Cell ss:StyleID="s81"><Data ss:Type="Number">51236</Data></Cell>
    <Cell ss:StyleID="s81"><Data ss:Type="Number">26056</Data></Cell>
    <Cell ss:StyleID="s81"><Data ss:Type="Number">34123</Data></Cell>
    <Cell ss:StyleID="s82"><Data ss:Type="Number">43263</Data></Cell>
    <Cell ss:StyleID="s81"><Data ss:Type="Number">174538</Data></Cell>
    <Cell ss:StyleID="s81"><Data ss:Type="Number">101259</Data></Cell>
    <Cell ss:StyleID="s81"><Data ss:Type="Number">133460</Data></Cell>
    <Cell ss:StyleID="s81"><Data ss:Type="Number">108483</Data></Cell>
    <Cell ss:StyleID="s81"><Data ss:Type="Number">105469</Data></Cell>
    <Cell ss:StyleID="s81"><Data ss:Type="Number">83884</Data></Cell>
    <Cell ss:StyleID="s80"><Data ss:Type="Number">225576</Data></Cell>
    <Cell ss:StyleID="s81"><Data ss:Type="Number">164983</Data></Cell>
    <Cell ss:StyleID="s81"><Data ss:Type="Number">184696</Data></Cell>
    <Cell ss:StyleID="s81"><Data ss:Type="Number">134539</Data></Cell>
    <Cell ss:StyleID="s81"><Data ss:Type="Number">139592</Data></Cell>
    <Cell ss:StyleID="s82"><Data ss:Type="Number">127147</Data></Cell>
   </Row>
   <Row ss:AutoFitHeight="0" ss:Height="15.75">
    <Cell ss:StyleID="s80"><Data ss:Type="String">OBUASI</Data></Cell>
    <Cell ss:StyleID="s80"><Data ss:Type="Number">19278</Data></Cell>
    <Cell ss:StyleID="s81"><Data ss:Type="Number">19804</Data></Cell>
    <Cell ss:StyleID="s81"><Data ss:Type="Number">27107</Data></Cell>
    <Cell ss:StyleID="s81"><Data ss:Type="Number">14050</Data></Cell>
    <Cell ss:StyleID="s81"><Data ss:Type="Number">23190</Data></Cell>
    <Cell ss:StyleID="s82"><Data ss:Type="Number">29445</Data></Cell>
    <Cell ss:StyleID="s81"><Data ss:Type="Number">60854</Data></Cell>
    <Cell ss:StyleID="s81"><Data ss:Type="Number">15054</Data></Cell>
    <Cell ss:StyleID="s81"><Data ss:Type="Number">31962</Data></Cell>
    <Cell ss:StyleID="s81"><Data ss:Type="Number">51492</Data></Cell>
    <Cell ss:StyleID="s81"><Data ss:Type="Number">55315</Data></Cell>
    <Cell ss:StyleID="s81"><Data ss:Type="Number">44950</Data></Cell>
    <Cell ss:StyleID="s80"><Data ss:Type="Number">80132</Data></Cell>
    <Cell ss:StyleID="s81"><Data ss:Type="Number">34858</Data></Cell>
    <Cell ss:StyleID="s81"><Data ss:Type="Number">59069</Data></Cell>
    <Cell ss:StyleID="s81"><Data ss:Type="Number">65542</Data></Cell>
    <Cell ss:StyleID="s81"><Data ss:Type="Number">78505</Data></Cell>
    <Cell ss:StyleID="s82"><Data ss:Type="Number">74395</Data></Cell>
   </Row>
   <Row ss:AutoFitHeight="0" ss:Height="15.75">
    <Cell ss:StyleID="s80"><Data ss:Type="String">OFFINSOMAN</Data></Cell>
    <Cell ss:StyleID="s80"><Data ss:Type="Number">11095</Data></Cell>
    <Cell ss:StyleID="s81"><Data ss:Type="Number">21872</Data></Cell>
    <Cell ss:StyleID="s81"><Data ss:Type="Number">27416</Data></Cell>
    <Cell ss:StyleID="s81"><Data ss:Type="Number">20401</Data></Cell>
    <Cell ss:StyleID="s81"><Data ss:Type="Number">25663</Data></Cell>
    <Cell ss:StyleID="s82"><Data ss:Type="Number">22238</Data></Cell>
    <Cell ss:StyleID="s81"><Data ss:Type="Number">70631</Data></Cell>
    <Cell ss:StyleID="s81"><Data ss:Type="Number">25267</Data></Cell>
    <Cell ss:StyleID="s81"><Data ss:Type="Number">40037</Data></Cell>
    <Cell ss:StyleID="s81"><Data ss:Type="Number">43745</Data></Cell>
    <Cell ss:StyleID="s81"><Data ss:Type="Number">48664</Data></Cell>
    <Cell ss:StyleID="s81"><Data ss:Type="Number">41944</Data></Cell>
    <Cell ss:StyleID="s80"><Data ss:Type="Number">81726</Data></Cell>
    <Cell ss:StyleID="s81"><Data ss:Type="Number">47139</Data></Cell>
    <Cell ss:StyleID="s81"><Data ss:Type="Number">67453</Data></Cell>
    <Cell ss:StyleID="s81"><Data ss:Type="Number">64146</Data></Cell>
    <Cell ss:StyleID="s81"><Data ss:Type="Number">74327</Data></Cell>
    <Cell ss:StyleID="s82"><Data ss:Type="Number">64182</Data></Cell>
   </Row>
   <Row ss:AutoFitHeight="0" ss:Height="15.75">
    <Cell ss:StyleID="s80"><Data ss:Type="String">SEKYERE EAST</Data></Cell>
    <Cell ss:StyleID="s80"><Data ss:Type="Number">25856</Data></Cell>
    <Cell ss:StyleID="s81"><Data ss:Type="Number">16760</Data></Cell>
    <Cell ss:StyleID="s81"><Data ss:Type="Number">24070</Data></Cell>
    <Cell ss:StyleID="s81"><Data ss:Type="Number">16405</Data></Cell>
    <Cell ss:StyleID="s81"><Data ss:Type="Number">13393</Data></Cell>
    <Cell ss:StyleID="s82"><Data ss:Type="Number">19763</Data></Cell>
    <Cell ss:StyleID="s81"><Data ss:Type="Number">50192</Data></Cell>
    <Cell ss:StyleID="s81"><Data ss:Type="Number">11542</Data></Cell>
    <Cell ss:StyleID="s81"><Data ss:Type="Number">12285</Data></Cell>
    <Cell ss:StyleID="s81"><Data ss:Type="Number">23468</Data></Cell>
    <Cell ss:StyleID="s81"><Data ss:Type="Number">23535</Data></Cell>
    <Cell ss:StyleID="s81"><Data ss:Type="Number">27559</Data></Cell>
    <Cell ss:StyleID="s80"><Data ss:Type="Number">76048</Data></Cell>
    <Cell ss:StyleID="s81"><Data ss:Type="Number">28302</Data></Cell>
    <Cell ss:StyleID="s81"><Data ss:Type="Number">36355</Data></Cell>
    <Cell ss:StyleID="s81"><Data ss:Type="Number">39873</Data></Cell>
    <Cell ss:StyleID="s81"><Data ss:Type="Number">36928</Data></Cell>
    <Cell ss:StyleID="s82"><Data ss:Type="Number">47322</Data></Cell>
   </Row>
   <Row ss:AutoFitHeight="0" ss:Height="15.75">
    <Cell ss:StyleID="s80"><Data ss:Type="String">SEKYERE WEST</Data></Cell>
    <Cell ss:StyleID="s80"><Data ss:Type="Number">20183</Data></Cell>
    <Cell ss:StyleID="s81"><Data ss:Type="Number">14509</Data></Cell>
    <Cell ss:StyleID="s81"><Data ss:Type="Number">22299</Data></Cell>
    <Cell ss:StyleID="s81"><Data ss:Type="Number">13616</Data></Cell>
    <Cell ss:StyleID="s81"><Data ss:Type="Number">14697</Data></Cell>
    <Cell ss:StyleID="s82"><Data ss:Type="Number">19613</Data></Cell>
    <Cell ss:StyleID="s81"><Data ss:Type="Number">133544</Data></Cell>
    <Cell ss:StyleID="s81"><Data ss:Type="Number">23191</Data></Cell>
    <Cell ss:StyleID="s81"><Data ss:Type="Number">17484</Data></Cell>
    <Cell ss:StyleID="s81"><Data ss:Type="Number">13645</Data></Cell>
    <Cell ss:StyleID="s81"><Data ss:Type="Number">19270</Data></Cell>
    <Cell ss:StyleID="s81"><Data ss:Type="Number">21035</Data></Cell>
    <Cell ss:StyleID="s80"><Data ss:Type="Number">153727</Data></Cell>
    <Cell ss:StyleID="s81"><Data ss:Type="Number">37700</Data></Cell>
    <Cell ss:StyleID="s81"><Data ss:Type="Number">39783</Data></Cell>
    <Cell ss:StyleID="s81"><Data ss:Type="Number">27261</Data></Cell>
    <Cell ss:StyleID="s81"><Data ss:Type="Number">33967</Data></Cell>
    <Cell ss:StyleID="s82"><Data ss:Type="Number">40648</Data></Cell>
   </Row>
   <Row ss:AutoFitHeight="0" ss:Height="16.5">
    <Cell ss:StyleID="s80"><Data ss:Type="String">SUBIN SUB METRO</Data></Cell>
    <Cell ss:StyleID="s80"><Data ss:Type="Number">75518</Data></Cell>
    <Cell ss:StyleID="s81"><Data ss:Type="Number">53183</Data></Cell>
    <Cell ss:StyleID="s81"><Data ss:Type="Number">47989</Data></Cell>
    <Cell ss:StyleID="s81"><Data ss:Type="Number">32588</Data></Cell>
    <Cell ss:StyleID="s81"><Data ss:Type="Number">41390</Data></Cell>
    <Cell ss:StyleID="s82"><Data ss:Type="Number">57258</Data></Cell>
    <Cell ss:StyleID="s81"><Data ss:Type="Number">137026</Data></Cell>
    <Cell ss:StyleID="s81"><Data ss:Type="Number">113799</Data></Cell>
    <Cell ss:StyleID="s81"><Data ss:Type="Number">142911</Data></Cell>
    <Cell ss:StyleID="s81"><Data ss:Type="Number">124292</Data></Cell>
    <Cell ss:StyleID="s81"><Data ss:Type="Number">111208</Data></Cell>
    <Cell ss:StyleID="s81"><Data ss:Type="Number">88222</Data></Cell>
    <Cell ss:StyleID="s80"><Data ss:Type="Number">212544</Data></Cell>
    <Cell ss:StyleID="s81"><Data ss:Type="Number">166982</Data></Cell>
    <Cell ss:StyleID="s81"><Data ss:Type="Number">190900</Data></Cell>
    <Cell ss:StyleID="s81"><Data ss:Type="Number">156880</Data></Cell>
    <Cell ss:StyleID="s81"><Data ss:Type="Number">152598</Data></Cell>
    <Cell ss:StyleID="s82"><Data ss:Type="Number">145480</Data></Cell>
   </Row>
   <Row ss:AutoFitHeight="0" ss:Height="16.5">
    <Cell ss:StyleID="s77"><Data ss:Type="String">CENTRAL REGION</Data></Cell>
    <Cell ss:StyleID="s77"><Data ss:Type="Number">155782</Data></Cell>
    <Cell ss:StyleID="s78"><Data ss:Type="Number">303592</Data></Cell>
    <Cell ss:StyleID="s78"><Data ss:Type="Number">300330</Data></Cell>
    <Cell ss:StyleID="s78"><Data ss:Type="Number">304784</Data></Cell>
    <Cell ss:StyleID="s78"><Data ss:Type="Number">382490</Data></Cell>
    <Cell ss:StyleID="s79"><Data ss:Type="Number">281736</Data></Cell>
    <Cell ss:StyleID="s78"><Data ss:Type="Number">831512</Data></Cell>
    <Cell ss:StyleID="s78"><Data ss:Type="Number">189125</Data></Cell>
    <Cell ss:StyleID="s78"><Data ss:Type="Number">241028</Data></Cell>
    <Cell ss:StyleID="s78"><Data ss:Type="Number">373448</Data></Cell>
    <Cell ss:StyleID="s78"><Data ss:Type="Number">484341</Data></Cell>
    <Cell ss:StyleID="s78"><Data ss:Type="Number">381845</Data></Cell>
    <Cell ss:StyleID="s77"><Data ss:Type="Number">987294</Data></Cell>
    <Cell ss:StyleID="s78"><Data ss:Type="Number">492717</Data></Cell>
    <Cell ss:StyleID="s78"><Data ss:Type="Number">541358</Data></Cell>
    <Cell ss:StyleID="s78"><Data ss:Type="Number">678232</Data></Cell>
    <Cell ss:StyleID="s78"><Data ss:Type="Number">866831</Data></Cell>
    <Cell ss:StyleID="s79"><Data ss:Type="Number">663581</Data></Cell>
   </Row>
   <Row ss:AutoFitHeight="0" ss:Height="15.75">
    <Cell ss:StyleID="s80"><Data ss:Type="String">ABURA ASEBU KWAMANKESE</Data></Cell>
    <Cell ss:StyleID="s80"><Data ss:Type="Number">5768</Data></Cell>
    <Cell ss:StyleID="s81"><Data ss:Type="Number">12082</Data></Cell>
    <Cell ss:StyleID="s81"><Data ss:Type="Number">16221</Data></Cell>
    <Cell ss:StyleID="s81"><Data ss:Type="Number">17795</Data></Cell>
    <Cell ss:StyleID="s81"><Data ss:Type="Number">28138</Data></Cell>
    <Cell ss:StyleID="s82"><Data ss:Type="Number">21899</Data></Cell>
    <Cell ss:StyleID="s81"><Data ss:Type="Number">68513</Data></Cell>
    <Cell ss:StyleID="s81"><Data ss:Type="Number">7418</Data></Cell>
    <Cell ss:StyleID="s81"><Data ss:Type="Number">10607</Data></Cell>
    <Cell ss:StyleID="s81"><Data ss:Type="Number">15687</Data></Cell>
    <Cell ss:StyleID="s81"><Data ss:Type="Number">19246</Data></Cell>
    <Cell ss:StyleID="s81"><Data ss:Type="Number">18641</Data></Cell>
    <Cell ss:StyleID="s80"><Data ss:Type="Number">74281</Data></Cell>
    <Cell ss:StyleID="s81"><Data ss:Type="Number">19500</Data></Cell>
    <Cell ss:StyleID="s81"><Data ss:Type="Number">26828</Data></Cell>
    <Cell ss:StyleID="s81"><Data ss:Type="Number">33482</Data></Cell>
    <Cell ss:StyleID="s81"><Data ss:Type="Number">47384</Data></Cell>
    <Cell ss:StyleID="s82"><Data ss:Type="Number">40540</Data></Cell>
   </Row>
   <Row ss:AutoFitHeight="0" ss:Height="15.75">
    <Cell ss:StyleID="s80"><Data ss:Type="String">AGONA</Data></Cell>
    <Cell ss:StyleID="s80"><Data ss:Type="Number">11644</Data></Cell>
    <Cell ss:StyleID="s81"><Data ss:Type="Number">21831</Data></Cell>
    <Cell ss:StyleID="s81"><Data ss:Type="Number">25123</Data></Cell>
    <Cell ss:StyleID="s81"><Data ss:Type="Number">27775</Data></Cell>
    <Cell ss:StyleID="s81"><Data ss:Type="Number">22391</Data></Cell>
    <Cell ss:StyleID="s82"><Data ss:Type="Number">22467</Data></Cell>
    <Cell ss:StyleID="s81"><Data ss:Type="Number">61526</Data></Cell>
    <Cell ss:StyleID="s81"><Data ss:Type="Number">13308</Data></Cell>
    <Cell ss:StyleID="s81"><Data ss:Type="Number">24806</Data></Cell>
    <Cell ss:StyleID="s81"><Data ss:Type="Number">27186</Data></Cell>
    <Cell ss:StyleID="s81"><Data ss:Type="Number">36413</Data></Cell>
    <Cell ss:StyleID="s81"><Data ss:Type="Number">28577</Data></Cell>
    <Cell ss:StyleID="s80"><Data ss:Type="Number">73170</Data></Cell>
    <Cell ss:StyleID="s81"><Data ss:Type="Number">35139</Data></Cell>
    <Cell ss:StyleID="s81"><Data ss:Type="Number">49929</Data></Cell>
    <Cell ss:StyleID="s81"><Data ss:Type="Number">54961</Data></Cell>
    <Cell ss:StyleID="s81"><Data ss:Type="Number">58804</Data></Cell>
    <Cell ss:StyleID="s82"><Data ss:Type="Number">51044</Data></Cell>
   </Row>
   <Row ss:AutoFitHeight="0" ss:Height="15.75">
    <Cell ss:StyleID="s80"><Data ss:Type="String">AJUMAKO ENYAN</Data></Cell>
    <Cell ss:StyleID="s80"><Data ss:Type="Number">4820</Data></Cell>
    <Cell ss:StyleID="s81"><Data ss:Type="Number">12713</Data></Cell>
    <Cell ss:StyleID="s81"><Data ss:Type="Number">15556</Data></Cell>
    <Cell ss:StyleID="s81"><Data ss:Type="Number">12935</Data></Cell>
    <Cell ss:StyleID="s81"><Data ss:Type="Number">20729</Data></Cell>
    <Cell ss:StyleID="s82"><Data ss:Type="Number">16097</Data></Cell>
    <Cell ss:StyleID="s81"><Data ss:Type="Number">37993</Data></Cell>
    <Cell ss:StyleID="s81"><Data ss:Type="Number">9065</Data></Cell>
    <Cell ss:StyleID="s81"><Data ss:Type="Number">8620</Data></Cell>
    <Cell ss:StyleID="s81"><Data ss:Type="Number">18194</Data></Cell>
    <Cell ss:StyleID="s81"><Data ss:Type="Number">24801</Data></Cell>
    <Cell ss:StyleID="s81"><Data ss:Type="Number">21832</Data></Cell>
    <Cell ss:StyleID="s80"><Data ss:Type="Number">42813</Data></Cell>
    <Cell ss:StyleID="s81"><Data ss:Type="Number">21778</Data></Cell>
    <Cell ss:StyleID="s81"><Data ss:Type="Number">24176</Data></Cell>
    <Cell ss:StyleID="s81"><Data ss:Type="Number">31129</Data></Cell>
    <Cell ss:StyleID="s81"><Data ss:Type="Number">45530</Data></Cell>
    <Cell ss:StyleID="s82"><Data ss:Type="Number">37929</Data></Cell>
   </Row>
   <Row ss:AutoFitHeight="0" ss:Height="15.75">
    <Cell ss:StyleID="s80"><Data ss:Type="String">ASIKUMA ODOBEN BRAKWA</Data></Cell>
    <Cell ss:StyleID="s80"><Data ss:Type="Number">8437</Data></Cell>
    <Cell ss:StyleID="s81"><Data ss:Type="Number">16297</Data></Cell>
    <Cell ss:StyleID="s81"><Data ss:Type="Number">15243</Data></Cell>
    <Cell ss:StyleID="s81"><Data ss:Type="Number">18756</Data></Cell>
    <Cell ss:StyleID="s81"><Data ss:Type="Number">19672</Data></Cell>
    <Cell ss:StyleID="s82"><Data ss:Type="Number">17192</Data></Cell>
    <Cell ss:StyleID="s81"><Data ss:Type="Number">34885</Data></Cell>
    <Cell ss:StyleID="s81"><Data ss:Type="Number">10484</Data></Cell>
    <Cell ss:StyleID="s81"><Data ss:Type="Number">14112</Data></Cell>
    <Cell ss:StyleID="s81"><Data ss:Type="Number">18381</Data></Cell>
    <Cell ss:StyleID="s81"><Data ss:Type="Number">27593</Data></Cell>
    <Cell ss:StyleID="s81"><Data ss:Type="Number">26215</Data></Cell>
    <Cell ss:StyleID="s80"><Data ss:Type="Number">43322</Data></Cell>
    <Cell ss:StyleID="s81"><Data ss:Type="Number">26781</Data></Cell>
    <Cell ss:StyleID="s81"><Data ss:Type="Number">29355</Data></Cell>
    <Cell ss:StyleID="s81"><Data ss:Type="Number">37137</Data></Cell>
    <Cell ss:StyleID="s81"><Data ss:Type="Number">47265</Data></Cell>
    <Cell ss:StyleID="s82"><Data ss:Type="Number">43407</Data></Cell>
   </Row>
   <Row ss:AutoFitHeight="0" ss:Height="15.75">
    <Cell ss:StyleID="s80"><Data ss:Type="String">ASSIN NORTH</Data></Cell>
    <Cell ss:StyleID="s80"><Data ss:Type="Number">10027</Data></Cell>
    <Cell ss:StyleID="s81"><Data ss:Type="Number">27920</Data></Cell>
    <Cell ss:StyleID="s81"><Data ss:Type="Number">24556</Data></Cell>
    <Cell ss:StyleID="s81"><Data ss:Type="Number">18683</Data></Cell>
    <Cell ss:StyleID="s81"><Data ss:Type="Number">29717</Data></Cell>
    <Cell ss:StyleID="s82"><Data ss:Type="Number">14727</Data></Cell>
    <Cell ss:StyleID="s81"><Data ss:Type="Number">81620</Data></Cell>
    <Cell ss:StyleID="s81"><Data ss:Type="Number">14104</Data></Cell>
    <Cell ss:StyleID="s81"><Data ss:Type="Number">10464</Data></Cell>
    <Cell ss:StyleID="s81"><Data ss:Type="Number">49079</Data></Cell>
    <Cell ss:StyleID="s81"><Data ss:Type="Number">59754</Data></Cell>
    <Cell ss:StyleID="s81"><Data ss:Type="Number">52558</Data></Cell>
    <Cell ss:StyleID="s80"><Data ss:Type="Number">91647</Data></Cell>
    <Cell ss:StyleID="s81"><Data ss:Type="Number">42024</Data></Cell>
    <Cell ss:StyleID="s81"><Data ss:Type="Number">35020</Data></Cell>
    <Cell ss:StyleID="s81"><Data ss:Type="Number">67762</Data></Cell>
    <Cell ss:StyleID="s81"><Data ss:Type="Number">89471</Data></Cell>
    <Cell ss:StyleID="s82"><Data ss:Type="Number">67285</Data></Cell>
   </Row>
   <Row ss:AutoFitHeight="0" ss:Height="15.75">
    <Cell ss:StyleID="s80"><Data ss:Type="String">ASSIN SOUTH</Data></Cell>
    <Cell ss:StyleID="s80"><Data ss:Type="Number">11431</Data></Cell>
    <Cell ss:StyleID="s81"><Data ss:Type="Number">15126</Data></Cell>
    <Cell ss:StyleID="s81"><Data ss:Type="Number">12222</Data></Cell>
    <Cell ss:StyleID="s81"><Data ss:Type="Number">15458</Data></Cell>
    <Cell ss:StyleID="s81"><Data ss:Type="Number">15667</Data></Cell>
    <Cell ss:StyleID="s82"><Data ss:Type="Number">13872</Data></Cell>
    <Cell ss:StyleID="s81"><Data ss:Type="Number">48100</Data></Cell>
    <Cell ss:StyleID="s81"><Data ss:Type="Number">8807</Data></Cell>
    <Cell ss:StyleID="s81"><Data ss:Type="Number">12166</Data></Cell>
    <Cell ss:StyleID="s81"><Data ss:Type="Number">19314</Data></Cell>
    <Cell ss:StyleID="s81"><Data ss:Type="Number">26503</Data></Cell>
    <Cell ss:StyleID="s81"><Data ss:Type="Number">24359</Data></Cell>
    <Cell ss:StyleID="s80"><Data ss:Type="Number">59531</Data></Cell>
    <Cell ss:StyleID="s81"><Data ss:Type="Number">23933</Data></Cell>
    <Cell ss:StyleID="s81"><Data ss:Type="Number">24388</Data></Cell>
    <Cell ss:StyleID="s81"><Data ss:Type="Number">34772</Data></Cell>
    <Cell ss:StyleID="s81"><Data ss:Type="Number">42170</Data></Cell>
    <Cell ss:StyleID="s82"><Data ss:Type="Number">38231</Data></Cell>
   </Row>
   <Row ss:AutoFitHeight="0" ss:Height="15.75">
    <Cell ss:StyleID="s80"><Data ss:Type="String">AWUTU EFUTU SENYA</Data></Cell>
    <Cell ss:StyleID="s80"><Data ss:Type="Number">34498</Data></Cell>
    <Cell ss:StyleID="s81"><Data ss:Type="Number">40278</Data></Cell>
    <Cell ss:StyleID="s81"><Data ss:Type="Number">40464</Data></Cell>
    <Cell ss:StyleID="s81"><Data ss:Type="Number">43413</Data></Cell>
    <Cell ss:StyleID="s81"><Data ss:Type="Number">68457</Data></Cell>
    <Cell ss:StyleID="s82"><Data ss:Type="Number">37082</Data></Cell>
    <Cell ss:StyleID="s81"><Data ss:Type="Number">105822</Data></Cell>
    <Cell ss:StyleID="s81"><Data ss:Type="Number">21942</Data></Cell>
    <Cell ss:StyleID="s81"><Data ss:Type="Number">36345</Data></Cell>
    <Cell ss:StyleID="s81"><Data ss:Type="Number">53936</Data></Cell>
    <Cell ss:StyleID="s81"><Data ss:Type="Number">75737</Data></Cell>
    <Cell ss:StyleID="s81"><Data ss:Type="Number">46323</Data></Cell>
    <Cell ss:StyleID="s80"><Data ss:Type="Number">140320</Data></Cell>
    <Cell ss:StyleID="s81"><Data ss:Type="Number">62220</Data></Cell>
    <Cell ss:StyleID="s81"><Data ss:Type="Number">76809</Data></Cell>
    <Cell ss:StyleID="s81"><Data ss:Type="Number">97349</Data></Cell>
    <Cell ss:StyleID="s81"><Data ss:Type="Number">144194</Data></Cell>
    <Cell ss:StyleID="s82"><Data ss:Type="Number">83405</Data></Cell>
   </Row>
   <Row ss:AutoFitHeight="0" ss:Height="15.75">
    <Cell ss:StyleID="s80"><Data ss:Type="String">GOMOAMAN</Data></Cell>
    <Cell ss:StyleID="s80"><Data ss:Type="Number">13764</Data></Cell>
    <Cell ss:StyleID="s81"><Data ss:Type="Number">17236</Data></Cell>
    <Cell ss:StyleID="s81"><Data ss:Type="Number">21058</Data></Cell>
    <Cell ss:StyleID="s81"><Data ss:Type="Number">25064</Data></Cell>
    <Cell ss:StyleID="s81"><Data ss:Type="Number">32439</Data></Cell>
    <Cell ss:StyleID="s82"><Data ss:Type="Number">29647</Data></Cell>
    <Cell ss:StyleID="s81"><Data ss:Type="Number">32720</Data></Cell>
    <Cell ss:StyleID="s81"><Data ss:Type="Number">13421</Data></Cell>
    <Cell ss:StyleID="s81"><Data ss:Type="Number">14005</Data></Cell>
    <Cell ss:StyleID="s81"><Data ss:Type="Number">14809</Data></Cell>
    <Cell ss:StyleID="s81"><Data ss:Type="Number">25880</Data></Cell>
    <Cell ss:StyleID="s81"><Data ss:Type="Number">20038</Data></Cell>
    <Cell ss:StyleID="s80"><Data ss:Type="Number">46484</Data></Cell>
    <Cell ss:StyleID="s81"><Data ss:Type="Number">30657</Data></Cell>
    <Cell ss:StyleID="s81"><Data ss:Type="Number">35063</Data></Cell>
    <Cell ss:StyleID="s81"><Data ss:Type="Number">39873</Data></Cell>
    <Cell ss:StyleID="s81"><Data ss:Type="Number">58319</Data></Cell>
    <Cell ss:StyleID="s82"><Data ss:Type="Number">49685</Data></Cell>
   </Row>
   <Row ss:AutoFitHeight="0" ss:Height="15.75">
    <Cell ss:StyleID="s80"><Data ss:Type="String">KEEA</Data></Cell>
    <Cell ss:StyleID="s80"><Data ss:Type="Number">10276</Data></Cell>
    <Cell ss:StyleID="s81"><Data ss:Type="Number">20388</Data></Cell>
    <Cell ss:StyleID="s81"><Data ss:Type="Number">12819</Data></Cell>
    <Cell ss:StyleID="s81"><Data ss:Type="Number">17192</Data></Cell>
    <Cell ss:StyleID="s81"><Data ss:Type="Number">22737</Data></Cell>
    <Cell ss:StyleID="s82"><Data ss:Type="Number">16834</Data></Cell>
    <Cell ss:StyleID="s81"><Data ss:Type="Number">33415</Data></Cell>
    <Cell ss:StyleID="s81"><Data ss:Type="Number">26148</Data></Cell>
    <Cell ss:StyleID="s81"><Data ss:Type="Number">32117</Data></Cell>
    <Cell ss:StyleID="s81"><Data ss:Type="Number">40227</Data></Cell>
    <Cell ss:StyleID="s81"><Data ss:Type="Number">44681</Data></Cell>
    <Cell ss:StyleID="s81"><Data ss:Type="Number">31286</Data></Cell>
    <Cell ss:StyleID="s80"><Data ss:Type="Number">43691</Data></Cell>
    <Cell ss:StyleID="s81"><Data ss:Type="Number">46536</Data></Cell>
    <Cell ss:StyleID="s81"><Data ss:Type="Number">44936</Data></Cell>
    <Cell ss:StyleID="s81"><Data ss:Type="Number">57419</Data></Cell>
    <Cell ss:StyleID="s81"><Data ss:Type="Number">67418</Data></Cell>
    <Cell ss:StyleID="s82"><Data ss:Type="Number">48120</Data></Cell>
   </Row>
   <Row ss:AutoFitHeight="0" ss:Height="15.75">
    <Cell ss:StyleID="s80"><Data ss:Type="String">MFANSTIMAN</Data></Cell>
    <Cell ss:StyleID="s80"><Data ss:Type="Number">10417</Data></Cell>
    <Cell ss:StyleID="s81"><Data ss:Type="Number">26413</Data></Cell>
    <Cell ss:StyleID="s81"><Data ss:Type="Number">33332</Data></Cell>
    <Cell ss:StyleID="s81"><Data ss:Type="Number">41968</Data></Cell>
    <Cell ss:StyleID="s81"><Data ss:Type="Number">48863</Data></Cell>
    <Cell ss:StyleID="s82"><Data ss:Type="Number">23343</Data></Cell>
    <Cell ss:StyleID="s81"><Data ss:Type="Number">67937</Data></Cell>
    <Cell ss:StyleID="s81"><Data ss:Type="Number">7416</Data></Cell>
    <Cell ss:StyleID="s81"><Data ss:Type="Number">1994</Data></Cell>
    <Cell ss:StyleID="s81"><Data ss:Type="Number">3475</Data></Cell>
    <Cell ss:StyleID="s81"><Data ss:Type="Number">8713</Data></Cell>
    <Cell ss:StyleID="s81"><Data ss:Type="Number">21122</Data></Cell>
    <Cell ss:StyleID="s80"><Data ss:Type="Number">78354</Data></Cell>
    <Cell ss:StyleID="s81"><Data ss:Type="Number">33829</Data></Cell>
    <Cell ss:StyleID="s81"><Data ss:Type="Number">35326</Data></Cell>
    <Cell ss:StyleID="s81"><Data ss:Type="Number">45443</Data></Cell>
    <Cell ss:StyleID="s81"><Data ss:Type="Number">57576</Data></Cell>
    <Cell ss:StyleID="s82"><Data ss:Type="Number">44465</Data></Cell>
   </Row>
   <Row ss:AutoFitHeight="0" ss:Height="15.75">
    <Cell ss:StyleID="s80"><Data ss:Type="String">OGUAMAN</Data></Cell>
    <Cell ss:StyleID="s80"><Data ss:Type="Number">13663</Data></Cell>
    <Cell ss:StyleID="s81"><Data ss:Type="Number">32105</Data></Cell>
    <Cell ss:StyleID="s81"><Data ss:Type="Number">29704</Data></Cell>
    <Cell ss:StyleID="s81"><Data ss:Type="Number">22094</Data></Cell>
    <Cell ss:StyleID="s81"><Data ss:Type="Number">25937</Data></Cell>
    <Cell ss:StyleID="s82"><Data ss:Type="Number">21172</Data></Cell>
    <Cell ss:StyleID="s81"><Data ss:Type="Number">56623</Data></Cell>
    <Cell ss:StyleID="s81"><Data ss:Type="Number">25805</Data></Cell>
    <Cell ss:StyleID="s81"><Data ss:Type="Number">35915</Data></Cell>
    <Cell ss:StyleID="s81"><Data ss:Type="Number">45296</Data></Cell>
    <Cell ss:StyleID="s81"><Data ss:Type="Number">57598</Data></Cell>
    <Cell ss:StyleID="s81"><Data ss:Type="Number">47712</Data></Cell>
    <Cell ss:StyleID="s80"><Data ss:Type="Number">70286</Data></Cell>
    <Cell ss:StyleID="s81"><Data ss:Type="Number">57910</Data></Cell>
    <Cell ss:StyleID="s81"><Data ss:Type="Number">65619</Data></Cell>
    <Cell ss:StyleID="s81"><Data ss:Type="Number">67390</Data></Cell>
    <Cell ss:StyleID="s81"><Data ss:Type="Number">83535</Data></Cell>
    <Cell ss:StyleID="s82"><Data ss:Type="Number">68884</Data></Cell>
   </Row>
   <Row ss:AutoFitHeight="0" ss:Height="15.75">
    <Cell ss:StyleID="s80"><Data ss:Type="String">TLD</Data></Cell>
    <Cell ss:StyleID="s80"><Data ss:Type="Number">9318</Data></Cell>
    <Cell ss:StyleID="s81"><Data ss:Type="Number">24041</Data></Cell>
    <Cell ss:StyleID="s81"><Data ss:Type="Number">25494</Data></Cell>
    <Cell ss:StyleID="s81"><Data ss:Type="Number">20735</Data></Cell>
    <Cell ss:StyleID="s81"><Data ss:Type="Number">27158</Data></Cell>
    <Cell ss:StyleID="s82"><Data ss:Type="Number">15470</Data></Cell>
    <Cell ss:StyleID="s81"><Data ss:Type="Number">61359</Data></Cell>
    <Cell ss:StyleID="s81"><Data ss:Type="Number">7190</Data></Cell>
    <Cell ss:StyleID="s81"><Data ss:Type="Number">11724</Data></Cell>
    <Cell ss:StyleID="s81"><Data ss:Type="Number">22820</Data></Cell>
    <Cell ss:StyleID="s81"><Data ss:Type="Number">31128</Data></Cell>
    <Cell ss:StyleID="s81"><Data ss:Type="Number">22962</Data></Cell>
    <Cell ss:StyleID="s80"><Data ss:Type="Number">70677</Data></Cell>
    <Cell ss:StyleID="s81"><Data ss:Type="Number">31231</Data></Cell>
    <Cell ss:StyleID="s81"><Data ss:Type="Number">37218</Data></Cell>
    <Cell ss:StyleID="s81"><Data ss:Type="Number">43555</Data></Cell>
    <Cell ss:StyleID="s81"><Data ss:Type="Number">58286</Data></Cell>
    <Cell ss:StyleID="s82"><Data ss:Type="Number">38432</Data></Cell>
   </Row>
   <Row ss:AutoFitHeight="0" ss:Height="16.5">
    <Cell ss:StyleID="s80"><Data ss:Type="String">UPPER DENKYIRA</Data></Cell>
    <Cell ss:StyleID="s80"><Data ss:Type="Number">11719</Data></Cell>
    <Cell ss:StyleID="s81"><Data ss:Type="Number">37162</Data></Cell>
    <Cell ss:StyleID="s81"><Data ss:Type="Number">28538</Data></Cell>
    <Cell ss:StyleID="s81"><Data ss:Type="Number">22916</Data></Cell>
    <Cell ss:StyleID="s81"><Data ss:Type="Number">20585</Data></Cell>
    <Cell ss:StyleID="s82"><Data ss:Type="Number">31934</Data></Cell>
    <Cell ss:StyleID="s81"><Data ss:Type="Number">140999</Data></Cell>
    <Cell ss:StyleID="s81"><Data ss:Type="Number">24017</Data></Cell>
    <Cell ss:StyleID="s81"><Data ss:Type="Number">28153</Data></Cell>
    <Cell ss:StyleID="s81"><Data ss:Type="Number">45044</Data></Cell>
    <Cell ss:StyleID="s81"><Data ss:Type="Number">46294</Data></Cell>
    <Cell ss:StyleID="s81"><Data ss:Type="Number">20220</Data></Cell>
    <Cell ss:StyleID="s80"><Data ss:Type="Number">152718</Data></Cell>
    <Cell ss:StyleID="s81"><Data ss:Type="Number">61179</Data></Cell>
    <Cell ss:StyleID="s81"><Data ss:Type="Number">56691</Data></Cell>
    <Cell ss:StyleID="s81"><Data ss:Type="Number">67960</Data></Cell>
    <Cell ss:StyleID="s81"><Data ss:Type="Number">66879</Data></Cell>
    <Cell ss:StyleID="s82"><Data ss:Type="Number">52154</Data></Cell>
   </Row>
   <Row ss:AutoFitHeight="0" ss:Height="16.5">
    <Cell ss:StyleID="s77"><Data ss:Type="String">VOLTA REGION</Data></Cell>
    <Cell ss:StyleID="s77"><Data ss:Type="Number">110122</Data></Cell>
    <Cell ss:StyleID="s78"><Data ss:Type="Number">263050</Data></Cell>
    <Cell ss:StyleID="s78"><Data ss:Type="Number">263977</Data></Cell>
    <Cell ss:StyleID="s78"><Data ss:Type="Number">287449</Data></Cell>
    <Cell ss:StyleID="s78"><Data ss:Type="Number">326233</Data></Cell>
    <Cell ss:StyleID="s79"><Data ss:Type="Number">279852</Data></Cell>
    <Cell ss:StyleID="s78"><Data ss:Type="Number">616024</Data></Cell>
    <Cell ss:StyleID="s78"><Data ss:Type="Number">318255</Data></Cell>
    <Cell ss:StyleID="s78"><Data ss:Type="Number">350153</Data></Cell>
    <Cell ss:StyleID="s78"><Data ss:Type="Number">446949</Data></Cell>
    <Cell ss:StyleID="s78"><Data ss:Type="Number">584326</Data></Cell>
    <Cell ss:StyleID="s78"><Data ss:Type="Number">720510</Data></Cell>
    <Cell ss:StyleID="s77"><Data ss:Type="Number">726146</Data></Cell>
    <Cell ss:StyleID="s78"><Data ss:Type="Number">581305</Data></Cell>
    <Cell ss:StyleID="s78"><Data ss:Type="Number">614130</Data></Cell>
    <Cell ss:StyleID="s78"><Data ss:Type="Number">734398</Data></Cell>
    <Cell ss:StyleID="s78"><Data ss:Type="Number">910559</Data></Cell>
    <Cell ss:StyleID="s79"><Data ss:Type="Number">1000362</Data></Cell>
   </Row>
   <Row ss:AutoFitHeight="0" ss:Height="15.75">
    <Cell ss:StyleID="s80"><Data ss:Type="String">ADAKLU ANYIGBE</Data></Cell>
    <Cell ss:StyleID="s80"><Data ss:Type="Number">1432</Data></Cell>
    <Cell ss:StyleID="s81"><Data ss:Type="Number">6526</Data></Cell>
    <Cell ss:StyleID="s81"><Data ss:Type="Number">9017</Data></Cell>
    <Cell ss:StyleID="s81"><Data ss:Type="Number">16485</Data></Cell>
    <Cell ss:StyleID="s81"><Data ss:Type="Number">10112</Data></Cell>
    <Cell ss:StyleID="s82"><Data ss:Type="Number">7780</Data></Cell>
    <Cell ss:StyleID="s81"><Data ss:Type="Number">19550</Data></Cell>
    <Cell ss:StyleID="s81"><Data ss:Type="Number">6641</Data></Cell>
    <Cell ss:StyleID="s81"><Data ss:Type="Number">10352</Data></Cell>
    <Cell ss:StyleID="s81"><Data ss:Type="Number">13325</Data></Cell>
    <Cell ss:StyleID="s81"><Data ss:Type="Number">17573</Data></Cell>
    <Cell ss:StyleID="s81"><Data ss:Type="Number">21406</Data></Cell>
    <Cell ss:StyleID="s80"><Data ss:Type="Number">20982</Data></Cell>
    <Cell ss:StyleID="s81"><Data ss:Type="Number">13167</Data></Cell>
    <Cell ss:StyleID="s81"><Data ss:Type="Number">19369</Data></Cell>
    <Cell ss:StyleID="s81"><Data ss:Type="Number">29810</Data></Cell>
    <Cell ss:StyleID="s81"><Data ss:Type="Number">27685</Data></Cell>
    <Cell ss:StyleID="s82"><Data ss:Type="Number">29186</Data></Cell>
   </Row>
   <Row ss:AutoFitHeight="0" ss:Height="15.75">
    <Cell ss:StyleID="s80"><Data ss:Type="String">AKATSI</Data></Cell>
    <Cell ss:StyleID="s80"><Data ss:Type="Number">6248</Data></Cell>
    <Cell ss:StyleID="s81"><Data ss:Type="Number">35183</Data></Cell>
    <Cell ss:StyleID="s81"><Data ss:Type="Number">13464</Data></Cell>
    <Cell ss:StyleID="s81"><Data ss:Type="Number">18307</Data></Cell>
    <Cell ss:StyleID="s81"><Data ss:Type="Number">24722</Data></Cell>
    <Cell ss:StyleID="s82"><Data ss:Type="Number">16092</Data></Cell>
    <Cell ss:StyleID="s81"><Data ss:Type="Number">41282</Data></Cell>
    <Cell ss:StyleID="s81"><Data ss:Type="Number">61823</Data></Cell>
    <Cell ss:StyleID="s81"><Data ss:Type="Number">28249</Data></Cell>
    <Cell ss:StyleID="s81"><Data ss:Type="Number">27281</Data></Cell>
    <Cell ss:StyleID="s81"><Data ss:Type="Number">38390</Data></Cell>
    <Cell ss:StyleID="s81"><Data ss:Type="Number">37893</Data></Cell>
    <Cell ss:StyleID="s80"><Data ss:Type="Number">47530</Data></Cell>
    <Cell ss:StyleID="s81"><Data ss:Type="Number">97006</Data></Cell>
    <Cell ss:StyleID="s81"><Data ss:Type="Number">41713</Data></Cell>
    <Cell ss:StyleID="s81"><Data ss:Type="Number">45588</Data></Cell>
    <Cell ss:StyleID="s81"><Data ss:Type="Number">63112</Data></Cell>
    <Cell ss:StyleID="s82"><Data ss:Type="Number">53985</Data></Cell>
   </Row>
   <Row ss:AutoFitHeight="0" ss:Height="15.75">
    <Cell ss:StyleID="s80"><Data ss:Type="String">HO</Data></Cell>
    <Cell ss:StyleID="s80"><Data ss:Type="Number">7915</Data></Cell>
    <Cell ss:StyleID="s81"><Data ss:Type="Number">29908</Data></Cell>
    <Cell ss:StyleID="s81"><Data ss:Type="Number">31190</Data></Cell>
    <Cell ss:StyleID="s81"><Data ss:Type="Number">28345</Data></Cell>
    <Cell ss:StyleID="s81"><Data ss:Type="Number">33095</Data></Cell>
    <Cell ss:StyleID="s82"><Data ss:Type="Number">35862</Data></Cell>
    <Cell ss:StyleID="s81"><Data ss:Type="Number">85178</Data></Cell>
    <Cell ss:StyleID="s81"><Data ss:Type="Number">45913</Data></Cell>
    <Cell ss:StyleID="s81"><Data ss:Type="Number">67461</Data></Cell>
    <Cell ss:StyleID="s81"><Data ss:Type="Number">81439</Data></Cell>
    <Cell ss:StyleID="s81"><Data ss:Type="Number">98722</Data></Cell>
    <Cell ss:StyleID="s81"><Data ss:Type="Number">116438</Data></Cell>
    <Cell ss:StyleID="s80"><Data ss:Type="Number">93093</Data></Cell>
    <Cell ss:StyleID="s81"><Data ss:Type="Number">75821</Data></Cell>
    <Cell ss:StyleID="s81"><Data ss:Type="Number">98651</Data></Cell>
    <Cell ss:StyleID="s81"><Data ss:Type="Number">109784</Data></Cell>
    <Cell ss:StyleID="s81"><Data ss:Type="Number">131817</Data></Cell>
    <Cell ss:StyleID="s82"><Data ss:Type="Number">152300</Data></Cell>
   </Row>
   <Row ss:AutoFitHeight="0" ss:Height="15.75">
    <Cell ss:StyleID="s80"><Data ss:Type="String">HOHOE</Data></Cell>
    <Cell ss:StyleID="s80"><Data ss:Type="Number">22212</Data></Cell>
    <Cell ss:StyleID="s81"><Data ss:Type="Number">21365</Data></Cell>
    <Cell ss:StyleID="s81"><Data ss:Type="Number">25048</Data></Cell>
    <Cell ss:StyleID="s81"><Data ss:Type="Number">28982</Data></Cell>
    <Cell ss:StyleID="s81"><Data ss:Type="Number">31550</Data></Cell>
    <Cell ss:StyleID="s82"><Data ss:Type="Number">19781</Data></Cell>
    <Cell ss:StyleID="s81"><Data ss:Type="Number">60039</Data></Cell>
    <Cell ss:StyleID="s81"><Data ss:Type="Number">26373</Data></Cell>
    <Cell ss:StyleID="s81"><Data ss:Type="Number">30019</Data></Cell>
    <Cell ss:StyleID="s81"><Data ss:Type="Number">37827</Data></Cell>
    <Cell ss:StyleID="s81"><Data ss:Type="Number">62708</Data></Cell>
    <Cell ss:StyleID="s81"><Data ss:Type="Number">69276</Data></Cell>
    <Cell ss:StyleID="s80"><Data ss:Type="Number">82251</Data></Cell>
    <Cell ss:StyleID="s81"><Data ss:Type="Number">47738</Data></Cell>
    <Cell ss:StyleID="s81"><Data ss:Type="Number">55067</Data></Cell>
    <Cell ss:StyleID="s81"><Data ss:Type="Number">66809</Data></Cell>
    <Cell ss:StyleID="s81"><Data ss:Type="Number">94258</Data></Cell>
    <Cell ss:StyleID="s82"><Data ss:Type="Number">89057</Data></Cell>
   </Row>
   <Row ss:AutoFitHeight="0" ss:Height="15.75">
    <Cell ss:StyleID="s80"><Data ss:Type="String">JASIKAN</Data></Cell>
    <Cell ss:StyleID="s80"><Data ss:Type="Number">4452</Data></Cell>
    <Cell ss:StyleID="s81"><Data ss:Type="Number">25017</Data></Cell>
    <Cell ss:StyleID="s81"><Data ss:Type="Number">16846</Data></Cell>
    <Cell ss:StyleID="s81"><Data ss:Type="Number">18478</Data></Cell>
    <Cell ss:StyleID="s81"><Data ss:Type="Number">23850</Data></Cell>
    <Cell ss:StyleID="s82"><Data ss:Type="Number">13813</Data></Cell>
    <Cell ss:StyleID="s81"><Data ss:Type="Number">62850</Data></Cell>
    <Cell ss:StyleID="s81"><Data ss:Type="Number">18519</Data></Cell>
    <Cell ss:StyleID="s81"><Data ss:Type="Number">21360</Data></Cell>
    <Cell ss:StyleID="s81"><Data ss:Type="Number">29050</Data></Cell>
    <Cell ss:StyleID="s81"><Data ss:Type="Number">35289</Data></Cell>
    <Cell ss:StyleID="s81"><Data ss:Type="Number">39548</Data></Cell>
    <Cell ss:StyleID="s80"><Data ss:Type="Number">67302</Data></Cell>
    <Cell ss:StyleID="s81"><Data ss:Type="Number">43536</Data></Cell>
    <Cell ss:StyleID="s81"><Data ss:Type="Number">38206</Data></Cell>
    <Cell ss:StyleID="s81"><Data ss:Type="Number">47528</Data></Cell>
    <Cell ss:StyleID="s81"><Data ss:Type="Number">59139</Data></Cell>
    <Cell ss:StyleID="s82"><Data ss:Type="Number">53361</Data></Cell>
   </Row>
   <Row ss:AutoFitHeight="0" ss:Height="15.75">
    <Cell ss:StyleID="s80"><Data ss:Type="String">KADJEBI</Data></Cell>
    <Cell ss:StyleID="s80"><Data ss:Type="Number">4284</Data></Cell>
    <Cell ss:StyleID="s81"><Data ss:Type="Number">10323</Data></Cell>
    <Cell ss:StyleID="s81"><Data ss:Type="Number">9716</Data></Cell>
    <Cell ss:StyleID="s81"><Data ss:Type="Number">9674</Data></Cell>
    <Cell ss:StyleID="s81"><Data ss:Type="Number">7490</Data></Cell>
    <Cell ss:StyleID="s82"><Data ss:Type="Number">7205</Data></Cell>
    <Cell ss:StyleID="s81"><Data ss:Type="Number">32555</Data></Cell>
    <Cell ss:StyleID="s81"><Data ss:Type="Number">13482</Data></Cell>
    <Cell ss:StyleID="s81"><Data ss:Type="Number">16600</Data></Cell>
    <Cell ss:StyleID="s81"><Data ss:Type="Number">24075</Data></Cell>
    <Cell ss:StyleID="s81"><Data ss:Type="Number">30311</Data></Cell>
    <Cell ss:StyleID="s81"><Data ss:Type="Number">34109</Data></Cell>
    <Cell ss:StyleID="s80"><Data ss:Type="Number">36839</Data></Cell>
    <Cell ss:StyleID="s81"><Data ss:Type="Number">23805</Data></Cell>
    <Cell ss:StyleID="s81"><Data ss:Type="Number">26316</Data></Cell>
    <Cell ss:StyleID="s81"><Data ss:Type="Number">33749</Data></Cell>
    <Cell ss:StyleID="s81"><Data ss:Type="Number">37801</Data></Cell>
    <Cell ss:StyleID="s82"><Data ss:Type="Number">41314</Data></Cell>
   </Row>
   <Row ss:AutoFitHeight="0" ss:Height="15.75">
    <Cell ss:StyleID="s80"><Data ss:Type="String">KETA</Data></Cell>
    <Cell ss:StyleID="s80"><Data ss:Type="Number">7295</Data></Cell>
    <Cell ss:StyleID="s81"><Data ss:Type="Number">21524</Data></Cell>
    <Cell ss:StyleID="s81"><Data ss:Type="Number">14882</Data></Cell>
    <Cell ss:StyleID="s81"><Data ss:Type="Number">17069</Data></Cell>
    <Cell ss:StyleID="s81"><Data ss:Type="Number">23376</Data></Cell>
    <Cell ss:StyleID="s82"><Data ss:Type="Number">19725</Data></Cell>
    <Cell ss:StyleID="s81"><Data ss:Type="Number">32142</Data></Cell>
    <Cell ss:StyleID="s81"><Data ss:Type="Number">22499</Data></Cell>
    <Cell ss:StyleID="s81"><Data ss:Type="Number">27271</Data></Cell>
    <Cell ss:StyleID="s81"><Data ss:Type="Number">27549</Data></Cell>
    <Cell ss:StyleID="s81"><Data ss:Type="Number">34742</Data></Cell>
    <Cell ss:StyleID="s81"><Data ss:Type="Number">39167</Data></Cell>
    <Cell ss:StyleID="s80"><Data ss:Type="Number">39437</Data></Cell>
    <Cell ss:StyleID="s81"><Data ss:Type="Number">44023</Data></Cell>
    <Cell ss:StyleID="s81"><Data ss:Type="Number">42153</Data></Cell>
    <Cell ss:StyleID="s81"><Data ss:Type="Number">44618</Data></Cell>
    <Cell ss:StyleID="s81"><Data ss:Type="Number">58118</Data></Cell>
    <Cell ss:StyleID="s82"><Data ss:Type="Number">58892</Data></Cell>
   </Row>
   <Row ss:AutoFitHeight="0" ss:Height="15.75">
    <Cell ss:StyleID="s80"><Data ss:Type="String">KETU </Data></Cell>
    <Cell ss:StyleID="s80"><Data ss:Type="Number">12942</Data></Cell>
    <Cell ss:StyleID="s81"><Data ss:Type="Number">18952</Data></Cell>
    <Cell ss:StyleID="s81"><Data ss:Type="Number">34694</Data></Cell>
    <Cell ss:StyleID="s81"><Data ss:Type="Number">34465</Data></Cell>
    <Cell ss:StyleID="s81"><Data ss:Type="Number">44960</Data></Cell>
    <Cell ss:StyleID="s82"><Data ss:Type="Number">33684</Data></Cell>
    <Cell ss:StyleID="s81"><Data ss:Type="Number">40102</Data></Cell>
    <Cell ss:StyleID="s81"><Data ss:Type="Number">16684</Data></Cell>
    <Cell ss:StyleID="s81"><Data ss:Type="Number">26382</Data></Cell>
    <Cell ss:StyleID="s81"><Data ss:Type="Number">34852</Data></Cell>
    <Cell ss:StyleID="s81"><Data ss:Type="Number">47660</Data></Cell>
    <Cell ss:StyleID="s81"><Data ss:Type="Number">62287</Data></Cell>
    <Cell ss:StyleID="s80"><Data ss:Type="Number">53044</Data></Cell>
    <Cell ss:StyleID="s81"><Data ss:Type="Number">35636</Data></Cell>
    <Cell ss:StyleID="s81"><Data ss:Type="Number">61076</Data></Cell>
    <Cell ss:StyleID="s81"><Data ss:Type="Number">69317</Data></Cell>
    <Cell ss:StyleID="s81"><Data ss:Type="Number">92620</Data></Cell>
    <Cell ss:StyleID="s82"><Data ss:Type="Number">95971</Data></Cell>
   </Row>
   <Row ss:AutoFitHeight="0" ss:Height="15.75">
    <Cell ss:StyleID="s80"><Data ss:Type="String">KETU NORTH</Data></Cell>
    <Cell ss:StyleID="s80"/>
    <Cell ss:StyleID="s81"><Data ss:Type="Number">0</Data></Cell>
    <Cell ss:StyleID="s81"><Data ss:Type="Number">0</Data></Cell>
    <Cell ss:StyleID="s81"/>
    <Cell ss:StyleID="s81"><Data ss:Type="Number">12241</Data></Cell>
    <Cell ss:StyleID="s82"><Data ss:Type="Number">14073</Data></Cell>
    <Cell ss:StyleID="s81"/>
    <Cell ss:StyleID="s81"><Data ss:Type="Number">0</Data></Cell>
    <Cell ss:StyleID="s81"><Data ss:Type="Number">0</Data></Cell>
    <Cell ss:StyleID="s81"/>
    <Cell ss:StyleID="s81"><Data ss:Type="Number">12895</Data></Cell>
    <Cell ss:StyleID="s81"><Data ss:Type="Number">18161</Data></Cell>
    <Cell ss:StyleID="s80"><Data ss:Type="Number">0</Data></Cell>
    <Cell ss:StyleID="s81"><Data ss:Type="Number">0</Data></Cell>
    <Cell ss:StyleID="s81"><Data ss:Type="Number">0</Data></Cell>
    <Cell ss:StyleID="s81"><Data ss:Type="Number">0</Data></Cell>
    <Cell ss:StyleID="s81"><Data ss:Type="Number">25136</Data></Cell>
    <Cell ss:StyleID="s82"><Data ss:Type="Number">32234</Data></Cell>
   </Row>
   <Row ss:AutoFitHeight="0" ss:Height="15.75">
    <Cell ss:StyleID="s80"><Data ss:Type="String">KETU SOUTH</Data></Cell>
    <Cell ss:StyleID="s80"><Data ss:Type="Number">0</Data></Cell>
    <Cell ss:StyleID="s81"><Data ss:Type="Number">0</Data></Cell>
    <Cell ss:StyleID="s81"><Data ss:Type="Number">0</Data></Cell>
    <Cell ss:StyleID="s81"><Data ss:Type="Number">0</Data></Cell>
    <Cell ss:StyleID="s81"><Data ss:Type="Number">0</Data></Cell>
    <Cell ss:StyleID="s82"><Data ss:Type="Number">0</Data></Cell>
    <Cell ss:StyleID="s81"><Data ss:Type="Number">0</Data></Cell>
    <Cell ss:StyleID="s81"><Data ss:Type="Number">0</Data></Cell>
    <Cell ss:StyleID="s81"><Data ss:Type="Number">0</Data></Cell>
    <Cell ss:StyleID="s81"><Data ss:Type="Number">0</Data></Cell>
    <Cell ss:StyleID="s81"><Data ss:Type="Number">0</Data></Cell>
    <Cell ss:StyleID="s81"><Data ss:Type="Number">0</Data></Cell>
    <Cell ss:StyleID="s80"><Data ss:Type="Number">0</Data></Cell>
    <Cell ss:StyleID="s81"><Data ss:Type="Number">0</Data></Cell>
    <Cell ss:StyleID="s81"><Data ss:Type="Number">0</Data></Cell>
    <Cell ss:StyleID="s81"><Data ss:Type="Number">0</Data></Cell>
    <Cell ss:StyleID="s81"><Data ss:Type="Number">0</Data></Cell>
    <Cell ss:StyleID="s82"><Data ss:Type="Number">0</Data></Cell>
   </Row>
   <Row ss:AutoFitHeight="0" ss:Height="15.75">
    <Cell ss:StyleID="s80"><Data ss:Type="String">KPANDO</Data></Cell>
    <Cell ss:StyleID="s80"><Data ss:Type="Number">5417</Data></Cell>
    <Cell ss:StyleID="s81"><Data ss:Type="Number">17193</Data></Cell>
    <Cell ss:StyleID="s81"><Data ss:Type="Number">18290</Data></Cell>
    <Cell ss:StyleID="s81"><Data ss:Type="Number">18129</Data></Cell>
    <Cell ss:StyleID="s81"><Data ss:Type="Number">17210</Data></Cell>
    <Cell ss:StyleID="s82"><Data ss:Type="Number">15865</Data></Cell>
    <Cell ss:StyleID="s81"><Data ss:Type="Number">41839</Data></Cell>
    <Cell ss:StyleID="s81"><Data ss:Type="Number">20152</Data></Cell>
    <Cell ss:StyleID="s81"><Data ss:Type="Number">23963</Data></Cell>
    <Cell ss:StyleID="s81"><Data ss:Type="Number">31011</Data></Cell>
    <Cell ss:StyleID="s81"><Data ss:Type="Number">44521</Data></Cell>
    <Cell ss:StyleID="s81"><Data ss:Type="Number">48784</Data></Cell>
    <Cell ss:StyleID="s80"><Data ss:Type="Number">47256</Data></Cell>
    <Cell ss:StyleID="s81"><Data ss:Type="Number">37345</Data></Cell>
    <Cell ss:StyleID="s81"><Data ss:Type="Number">42253</Data></Cell>
    <Cell ss:StyleID="s81"><Data ss:Type="Number">49140</Data></Cell>
    <Cell ss:StyleID="s81"><Data ss:Type="Number">61731</Data></Cell>
    <Cell ss:StyleID="s82"><Data ss:Type="Number">64649</Data></Cell>
   </Row>
   <Row ss:AutoFitHeight="0" ss:Height="15.75">
    <Cell ss:StyleID="s80"><Data ss:Type="String">KRACHI EAST</Data></Cell>
    <Cell ss:StyleID="s80"><Data ss:Type="Number">5862</Data></Cell>
    <Cell ss:StyleID="s81"><Data ss:Type="Number">11482</Data></Cell>
    <Cell ss:StyleID="s81"><Data ss:Type="Number">13313</Data></Cell>
    <Cell ss:StyleID="s81"><Data ss:Type="Number">11857</Data></Cell>
    <Cell ss:StyleID="s81"><Data ss:Type="Number">12212</Data></Cell>
    <Cell ss:StyleID="s82"><Data ss:Type="Number">11092</Data></Cell>
    <Cell ss:StyleID="s81"><Data ss:Type="Number">30480</Data></Cell>
    <Cell ss:StyleID="s81"><Data ss:Type="Number">12202</Data></Cell>
    <Cell ss:StyleID="s81"><Data ss:Type="Number">12235</Data></Cell>
    <Cell ss:StyleID="s81"><Data ss:Type="Number">18197</Data></Cell>
    <Cell ss:StyleID="s81"><Data ss:Type="Number">21764</Data></Cell>
    <Cell ss:StyleID="s81"><Data ss:Type="Number">22622</Data></Cell>
    <Cell ss:StyleID="s80"><Data ss:Type="Number">36342</Data></Cell>
    <Cell ss:StyleID="s81"><Data ss:Type="Number">23684</Data></Cell>
    <Cell ss:StyleID="s81"><Data ss:Type="Number">25548</Data></Cell>
    <Cell ss:StyleID="s81"><Data ss:Type="Number">30054</Data></Cell>
    <Cell ss:StyleID="s81"><Data ss:Type="Number">33976</Data></Cell>
    <Cell ss:StyleID="s82"><Data ss:Type="Number">33714</Data></Cell>
   </Row>
   <Row ss:AutoFitHeight="0" ss:Height="15.75">
    <Cell ss:StyleID="s80"><Data ss:Type="String">KRACHI WEST</Data></Cell>
    <Cell ss:StyleID="s80"><Data ss:Type="Number">4988</Data></Cell>
    <Cell ss:StyleID="s81"><Data ss:Type="Number">15158</Data></Cell>
    <Cell ss:StyleID="s81"><Data ss:Type="Number">25578</Data></Cell>
    <Cell ss:StyleID="s81"><Data ss:Type="Number">19554</Data></Cell>
    <Cell ss:StyleID="s81"><Data ss:Type="Number">13773</Data></Cell>
    <Cell ss:StyleID="s82"><Data ss:Type="Number">14220</Data></Cell>
    <Cell ss:StyleID="s81"><Data ss:Type="Number">40847</Data></Cell>
    <Cell ss:StyleID="s81"><Data ss:Type="Number">4941</Data></Cell>
    <Cell ss:StyleID="s81"><Data ss:Type="Number">9155</Data></Cell>
    <Cell ss:StyleID="s81"><Data ss:Type="Number">15614</Data></Cell>
    <Cell ss:StyleID="s81"><Data ss:Type="Number">21340</Data></Cell>
    <Cell ss:StyleID="s81"><Data ss:Type="Number">26862</Data></Cell>
    <Cell ss:StyleID="s80"><Data ss:Type="Number">45835</Data></Cell>
    <Cell ss:StyleID="s81"><Data ss:Type="Number">20099</Data></Cell>
    <Cell ss:StyleID="s81"><Data ss:Type="Number">34733</Data></Cell>
    <Cell ss:StyleID="s81"><Data ss:Type="Number">35168</Data></Cell>
    <Cell ss:StyleID="s81"><Data ss:Type="Number">35113</Data></Cell>
    <Cell ss:StyleID="s82"><Data ss:Type="Number">41082</Data></Cell>
   </Row>
   <Row ss:AutoFitHeight="0" ss:Height="15.75">
    <Cell ss:StyleID="s80"><Data ss:Type="String">NKWANTA</Data></Cell>
    <Cell ss:StyleID="s80"><Data ss:Type="Number">11343</Data></Cell>
    <Cell ss:StyleID="s81"><Data ss:Type="Number">16963</Data></Cell>
    <Cell ss:StyleID="s81"><Data ss:Type="Number">14584</Data></Cell>
    <Cell ss:StyleID="s81"><Data ss:Type="Number">23794</Data></Cell>
    <Cell ss:StyleID="s81"><Data ss:Type="Number">27726</Data></Cell>
    <Cell ss:StyleID="s82"><Data ss:Type="Number">26611</Data></Cell>
    <Cell ss:StyleID="s81"><Data ss:Type="Number">50800</Data></Cell>
    <Cell ss:StyleID="s81"><Data ss:Type="Number">23251</Data></Cell>
    <Cell ss:StyleID="s81"><Data ss:Type="Number">23728</Data></Cell>
    <Cell ss:StyleID="s81"><Data ss:Type="Number">35656</Data></Cell>
    <Cell ss:StyleID="s81"><Data ss:Type="Number">38160</Data></Cell>
    <Cell ss:StyleID="s81"><Data ss:Type="Number">52879</Data></Cell>
    <Cell ss:StyleID="s80"><Data ss:Type="Number">62143</Data></Cell>
    <Cell ss:StyleID="s81"><Data ss:Type="Number">40214</Data></Cell>
    <Cell ss:StyleID="s81"><Data ss:Type="Number">38312</Data></Cell>
    <Cell ss:StyleID="s81"><Data ss:Type="Number">59450</Data></Cell>
    <Cell ss:StyleID="s81"><Data ss:Type="Number">65886</Data></Cell>
    <Cell ss:StyleID="s82"><Data ss:Type="Number">79490</Data></Cell>
   </Row>
   <Row ss:AutoFitHeight="0" ss:Height="15.75">
    <Cell ss:StyleID="s80"><Data ss:Type="String">NORTH DAYI</Data></Cell>
    <Cell ss:StyleID="s80"><Data ss:Type="Number">0</Data></Cell>
    <Cell ss:StyleID="s81"><Data ss:Type="Number">0</Data></Cell>
    <Cell ss:StyleID="s81"><Data ss:Type="Number">0</Data></Cell>
    <Cell ss:StyleID="s81"><Data ss:Type="Number">0</Data></Cell>
    <Cell ss:StyleID="s81"><Data ss:Type="Number">0</Data></Cell>
    <Cell ss:StyleID="s82"><Data ss:Type="Number">0</Data></Cell>
    <Cell ss:StyleID="s81"><Data ss:Type="Number">0</Data></Cell>
    <Cell ss:StyleID="s81"><Data ss:Type="Number">0</Data></Cell>
    <Cell ss:StyleID="s81"><Data ss:Type="Number">0</Data></Cell>
    <Cell ss:StyleID="s81"><Data ss:Type="Number">0</Data></Cell>
    <Cell ss:StyleID="s81"><Data ss:Type="Number">0</Data></Cell>
    <Cell ss:StyleID="s81"><Data ss:Type="Number">0</Data></Cell>
    <Cell ss:StyleID="s80"/>
    <Cell ss:StyleID="s81"><Data ss:Type="Number">0</Data></Cell>
    <Cell ss:StyleID="s81"/>
    <Cell ss:StyleID="s81"/>
    <Cell ss:StyleID="s81"/>
    <Cell ss:StyleID="s82"><Data ss:Type="Number">0</Data></Cell>
   </Row>
   <Row ss:AutoFitHeight="0" ss:Height="15.75">
    <Cell ss:StyleID="s80"><Data ss:Type="String">NORTH TONGU</Data></Cell>
    <Cell ss:StyleID="s80"><Data ss:Type="Number">5703</Data></Cell>
    <Cell ss:StyleID="s81"><Data ss:Type="Number">12792</Data></Cell>
    <Cell ss:StyleID="s81"><Data ss:Type="Number">16218</Data></Cell>
    <Cell ss:StyleID="s81"><Data ss:Type="Number">19153</Data></Cell>
    <Cell ss:StyleID="s81"><Data ss:Type="Number">20801</Data></Cell>
    <Cell ss:StyleID="s82"><Data ss:Type="Number">18518</Data></Cell>
    <Cell ss:StyleID="s81"><Data ss:Type="Number">26405</Data></Cell>
    <Cell ss:StyleID="s81"><Data ss:Type="Number">22031</Data></Cell>
    <Cell ss:StyleID="s81"><Data ss:Type="Number">23201</Data></Cell>
    <Cell ss:StyleID="s81"><Data ss:Type="Number">29177</Data></Cell>
    <Cell ss:StyleID="s81"><Data ss:Type="Number">22766</Data></Cell>
    <Cell ss:StyleID="s81"><Data ss:Type="Number">55632</Data></Cell>
    <Cell ss:StyleID="s80"><Data ss:Type="Number">32108</Data></Cell>
    <Cell ss:StyleID="s81"><Data ss:Type="Number">34823</Data></Cell>
    <Cell ss:StyleID="s81"><Data ss:Type="Number">39419</Data></Cell>
    <Cell ss:StyleID="s81"><Data ss:Type="Number">48330</Data></Cell>
    <Cell ss:StyleID="s81"><Data ss:Type="Number">43567</Data></Cell>
    <Cell ss:StyleID="s82"><Data ss:Type="Number">74150</Data></Cell>
   </Row>
   <Row ss:AutoFitHeight="0" ss:Height="15.75">
    <Cell ss:StyleID="s80"><Data ss:Type="String">SOUTH DAYI</Data></Cell>
    <Cell ss:StyleID="s80"><Data ss:Type="Number">6214</Data></Cell>
    <Cell ss:StyleID="s81"><Data ss:Type="Number">10667</Data></Cell>
    <Cell ss:StyleID="s81"><Data ss:Type="Number">11302</Data></Cell>
    <Cell ss:StyleID="s81"><Data ss:Type="Number">13418</Data></Cell>
    <Cell ss:StyleID="s81"><Data ss:Type="Number">13733</Data></Cell>
    <Cell ss:StyleID="s82"><Data ss:Type="Number">11352</Data></Cell>
    <Cell ss:StyleID="s81"><Data ss:Type="Number">23058</Data></Cell>
    <Cell ss:StyleID="s81"><Data ss:Type="Number">10085</Data></Cell>
    <Cell ss:StyleID="s81"><Data ss:Type="Number">11741</Data></Cell>
    <Cell ss:StyleID="s81"><Data ss:Type="Number">21498</Data></Cell>
    <Cell ss:StyleID="s81"><Data ss:Type="Number">28054</Data></Cell>
    <Cell ss:StyleID="s81"><Data ss:Type="Number">39851</Data></Cell>
    <Cell ss:StyleID="s80"><Data ss:Type="Number">29272</Data></Cell>
    <Cell ss:StyleID="s81"><Data ss:Type="Number">20752</Data></Cell>
    <Cell ss:StyleID="s81"><Data ss:Type="Number">23043</Data></Cell>
    <Cell ss:StyleID="s81"><Data ss:Type="Number">34916</Data></Cell>
    <Cell ss:StyleID="s81"><Data ss:Type="Number">41787</Data></Cell>
    <Cell ss:StyleID="s82"><Data ss:Type="Number">51203</Data></Cell>
   </Row>
   <Row ss:AutoFitHeight="0" ss:Height="15.75">
    <Cell ss:StyleID="s80"><Data ss:Type="String">SOUTH TONGU</Data></Cell>
    <Cell ss:StyleID="s80"><Data ss:Type="Number">3815</Data></Cell>
    <Cell ss:StyleID="s81"><Data ss:Type="Number">9997</Data></Cell>
    <Cell ss:StyleID="s81"><Data ss:Type="Number">9835</Data></Cell>
    <Cell ss:StyleID="s81"><Data ss:Type="Number">9739</Data></Cell>
    <Cell ss:StyleID="s81"><Data ss:Type="Number">9382</Data></Cell>
    <Cell ss:StyleID="s82"><Data ss:Type="Number">14179</Data></Cell>
    <Cell ss:StyleID="s81"><Data ss:Type="Number">28897</Data></Cell>
    <Cell ss:StyleID="s81"><Data ss:Type="Number">13659</Data></Cell>
    <Cell ss:StyleID="s81"><Data ss:Type="Number">18436</Data></Cell>
    <Cell ss:StyleID="s81"><Data ss:Type="Number">20398</Data></Cell>
    <Cell ss:StyleID="s81"><Data ss:Type="Number">29431</Data></Cell>
    <Cell ss:StyleID="s81"><Data ss:Type="Number">35595</Data></Cell>
    <Cell ss:StyleID="s80"><Data ss:Type="Number">32712</Data></Cell>
    <Cell ss:StyleID="s81"><Data ss:Type="Number">23656</Data></Cell>
    <Cell ss:StyleID="s81"><Data ss:Type="Number">28271</Data></Cell>
    <Cell ss:StyleID="s81"><Data ss:Type="Number">30137</Data></Cell>
    <Cell ss:StyleID="s81"><Data ss:Type="Number">38813</Data></Cell>
    <Cell ss:StyleID="s82"><Data ss:Type="Number">49774</Data></Cell>
   </Row>
   <Row ss:AutoFitHeight="0" ss:Height="4.5">
    <Cell ss:StyleID="s83"/>
    <Cell ss:StyleID="s83"/>
    <Cell ss:StyleID="s84"/>
    <Cell ss:StyleID="s84"/>
    <Cell ss:StyleID="s84"/>
    <Cell ss:StyleID="s84"/>
    <Cell ss:StyleID="s85"/>
    <Cell ss:StyleID="s84"/>
    <Cell ss:StyleID="s84"/>
    <Cell ss:StyleID="s84"/>
    <Cell ss:StyleID="s84"/>
    <Cell ss:StyleID="s84"/>
    <Cell ss:StyleID="s84"/>
    <Cell ss:StyleID="s83"/>
    <Cell ss:StyleID="s84"/>
    <Cell ss:StyleID="s84"/>
    <Cell ss:StyleID="s84"/>
    <Cell ss:StyleID="s84"/>
    <Cell ss:StyleID="s85"/>
   </Row>
   <Row ss:AutoFitHeight="0" ss:Height="15.75">
    <Cell ss:StyleID="s86"><Data ss:Type="String">REGIONAL SUMMARIES</Data></Cell>
    <Cell ss:StyleID="s80"/>
    <Cell ss:StyleID="s81"/>
    <Cell ss:StyleID="s81"/>
    <Cell ss:StyleID="s81"/>
    <Cell ss:StyleID="s81"/>
    <Cell ss:StyleID="s82"/>
    <Cell ss:StyleID="s81"/>
    <Cell ss:StyleID="s81"/>
    <Cell ss:StyleID="s81"/>
    <Cell ss:StyleID="s81"/>
    <Cell ss:StyleID="s81"/>
    <Cell ss:StyleID="s81"/>
    <Cell ss:StyleID="s80"/>
    <Cell ss:StyleID="s81"/>
    <Cell ss:StyleID="s81"/>
    <Cell ss:StyleID="s81"/>
    <Cell ss:StyleID="s81"/>
    <Cell ss:StyleID="s82"/>
   </Row>
   <Row ss:AutoFitHeight="0" ss:Height="15.75">
    <Cell ss:StyleID="s80"><Data ss:Type="String">ASHANTI</Data></Cell>
    <Cell ss:StyleID="s80"><Data ss:Type="Number">558863</Data></Cell>
    <Cell ss:StyleID="s81"><Data ss:Type="Number">606349</Data></Cell>
    <Cell ss:StyleID="s81"><Data ss:Type="Number">612811</Data></Cell>
    <Cell ss:StyleID="s81"><Data ss:Type="Number">384454</Data></Cell>
    <Cell ss:StyleID="s81"><Data ss:Type="Number">472689</Data></Cell>
    <Cell ss:StyleID="s82"><Data ss:Type="Number">584224</Data></Cell>
    <Cell ss:StyleID="s81"><Data ss:Type="Number">1775990</Data></Cell>
    <Cell ss:StyleID="s81"><Data ss:Type="Number">978748</Data></Cell>
    <Cell ss:StyleID="s81"><Data ss:Type="Number">1193039</Data></Cell>
    <Cell ss:StyleID="s81"><Data ss:Type="Number">1152103</Data></Cell>
    <Cell ss:StyleID="s81"><Data ss:Type="Number">1242485</Data></Cell>
    <Cell ss:StyleID="s81"><Data ss:Type="Number">1124083</Data></Cell>
    <Cell ss:StyleID="s80"><Data ss:Type="Number">2334853</Data></Cell>
    <Cell ss:StyleID="s81"><Data ss:Type="Number">1585097</Data></Cell>
    <Cell ss:StyleID="s81"><Data ss:Type="Number">1805850</Data></Cell>
    <Cell ss:StyleID="s81"><Data ss:Type="Number">1536557</Data></Cell>
    <Cell ss:StyleID="s81"><Data ss:Type="Number">1715174</Data></Cell>
    <Cell ss:StyleID="s82"><Data ss:Type="Number">1708307</Data></Cell>
   </Row>
   <Row ss:AutoFitHeight="0" ss:Height="15.75">
    <Cell ss:StyleID="s80"><Data ss:Type="String">CENTRAL</Data></Cell>
    <Cell ss:StyleID="s80"><Data ss:Type="Number">155782</Data></Cell>
    <Cell ss:StyleID="s81"><Data ss:Type="Number">303592</Data></Cell>
    <Cell ss:StyleID="s81"><Data ss:Type="Number">300330</Data></Cell>
    <Cell ss:StyleID="s81"><Data ss:Type="Number">304784</Data></Cell>
    <Cell ss:StyleID="s81"><Data ss:Type="Number">382490</Data></Cell>
    <Cell ss:StyleID="s82"><Data ss:Type="Number">281736</Data></Cell>
    <Cell ss:StyleID="s81"><Data ss:Type="Number">831512</Data></Cell>
    <Cell ss:StyleID="s81"><Data ss:Type="Number">189125</Data></Cell>
    <Cell ss:StyleID="s81"><Data ss:Type="Number">241028</Data></Cell>
    <Cell ss:StyleID="s81"><Data ss:Type="Number">373448</Data></Cell>
    <Cell ss:StyleID="s81"><Data ss:Type="Number">484341</Data></Cell>
    <Cell ss:StyleID="s81"><Data ss:Type="Number">381845</Data></Cell>
    <Cell ss:StyleID="s80"><Data ss:Type="Number">987294</Data></Cell>
    <Cell ss:StyleID="s81"><Data ss:Type="Number">492717</Data></Cell>
    <Cell ss:StyleID="s81"><Data ss:Type="Number">541358</Data></Cell>
    <Cell ss:StyleID="s81"><Data ss:Type="Number">678232</Data></Cell>
    <Cell ss:StyleID="s81"><Data ss:Type="Number">866831</Data></Cell>
    <Cell ss:StyleID="s82"><Data ss:Type="Number">663581</Data></Cell>
   </Row>
   <Row ss:AutoFitHeight="0" ss:Height="16.5">
    <Cell ss:StyleID="s80"><Data ss:Type="String">VOLTA</Data></Cell>
    <Cell ss:StyleID="s80"><Data ss:Type="Number">110122</Data></Cell>
    <Cell ss:StyleID="s81"><Data ss:Type="Number">263050</Data></Cell>
    <Cell ss:StyleID="s81"><Data ss:Type="Number">263977</Data></Cell>
    <Cell ss:StyleID="s81"><Data ss:Type="Number">287449</Data></Cell>
    <Cell ss:StyleID="s81"><Data ss:Type="Number">326233</Data></Cell>
    <Cell ss:StyleID="s82"><Data ss:Type="Number">279852</Data></Cell>
    <Cell ss:StyleID="s81"><Data ss:Type="Number">616024</Data></Cell>
    <Cell ss:StyleID="s81"><Data ss:Type="Number">318255</Data></Cell>
    <Cell ss:StyleID="s81"><Data ss:Type="Number">350153</Data></Cell>
    <Cell ss:StyleID="s81"><Data ss:Type="Number">446949</Data></Cell>
    <Cell ss:StyleID="s81"><Data ss:Type="Number">584326</Data></Cell>
    <Cell ss:StyleID="s81"><Data ss:Type="Number">720510</Data></Cell>
    <Cell ss:StyleID="s80"><Data ss:Type="Number">726146</Data></Cell>
    <Cell ss:StyleID="s81"><Data ss:Type="Number">581305</Data></Cell>
    <Cell ss:StyleID="s81"><Data ss:Type="Number">614130</Data></Cell>
    <Cell ss:StyleID="s81"><Data ss:Type="Number">734398</Data></Cell>
    <Cell ss:StyleID="s81"><Data ss:Type="Number">910559</Data></Cell>
    <Cell ss:StyleID="s82"><Data ss:Type="Number">1000362</Data></Cell>
   </Row>
   <Row ss:AutoFitHeight="0" ss:Height="16.5">
    <Cell ss:StyleID="s62"/>
    <Cell ss:StyleID="s63"/>
    <Cell ss:StyleID="s63"/>
    <Cell ss:StyleID="s63"/>
    <Cell ss:StyleID="s63"/>
    <Cell ss:StyleID="s63"/>
    <Cell ss:StyleID="s63"/>
    <Cell ss:StyleID="s63"/>
    <Cell ss:StyleID="s63"/>
    <Cell ss:StyleID="s63"/>
    <Cell ss:StyleID="s63"/>
    <Cell ss:StyleID="s63"/>
    <Cell ss:StyleID="s63"/>
    <Cell ss:StyleID="s63"/>
    <Cell ss:StyleID="s63"/>
    <Cell ss:StyleID="s63"/>
    <Cell ss:StyleID="s63"/>
    <Cell ss:StyleID="s63"/>
    <Cell ss:StyleID="s64"/>
   </Row>
   <Row ss:AutoFitHeight="0" ss:Height="16.5">
    <Cell ss:StyleID="s80"/>
    <Cell ss:MergeAcross="4" ss:StyleID="m134272108"><Data ss:Type="String">New Membership</Data></Cell>
    <Cell ss:StyleID="s94"/>
    <Cell ss:StyleID="s94"/>
    <Cell ss:MergeAcross="4" ss:StyleID="m134272128"><Data ss:Type="String">Renewals</Data></Cell>
    <Cell ss:StyleID="s94"/>
    <Cell ss:MergeAcross="4" ss:StyleID="m134272148"><Data ss:Type="String">Total Active Membership</Data></Cell>
   </Row>
   <Row ss:AutoFitHeight="0" ss:Height="32.25">
    <Cell ss:StyleID="s80"/>
    <Cell ss:StyleID="s95"><Data ss:Type="String">Region</Data></Cell>
    <Cell ss:StyleID="s96"><Data ss:Type="String">Year</Data></Cell>
    <Cell ss:StyleID="s96"><Data ss:Type="String">New</Data></Cell>
    <Cell ss:StyleID="s96"><Data ss:Type="String">Growth rate (%)</Data></Cell>
    <Cell ss:StyleID="s97"><Data ss:Type="String">Rate of change</Data></Cell>
    <Cell ss:StyleID="s94"/>
    <Cell ss:StyleID="s94"><Data ss:Type="String"> </Data></Cell>
    <Cell ss:StyleID="s98"><Data ss:Type="String">Region</Data></Cell>
    <Cell ss:StyleID="s99"><Data ss:Type="String">Year</Data></Cell>
    <Cell ss:StyleID="s99"><Data ss:Type="String">Renewals</Data></Cell>
    <Cell ss:StyleID="s99"><Data ss:Type="String">Growth rate</Data></Cell>
    <Cell ss:StyleID="s100"><Data ss:Type="String">Rate of change</Data></Cell>
    <Cell ss:StyleID="s94"/>
    <Cell ss:StyleID="s98"><Data ss:Type="String">Region</Data></Cell>
    <Cell ss:StyleID="s99"><Data ss:Type="String">Year</Data></Cell>
    <Cell ss:StyleID="s99"><Data ss:Type="String">Total</Data></Cell>
    <Cell ss:StyleID="s99"><Data ss:Type="String">Growth rate</Data></Cell>
    <Cell ss:StyleID="s100"><Data ss:Type="String">Rate of change</Data></Cell>
   </Row>
   <Row ss:AutoFitHeight="0" ss:Height="15.75">
    <Cell ss:StyleID="s80"/>
    <Cell ss:StyleID="s101"><Data ss:Type="String">Ashanti</Data></Cell>
    <Cell ss:StyleID="s94"><Data ss:Type="Number">2009</Data></Cell>
    <Cell ss:StyleID="s94"><Data ss:Type="Number">558863</Data></Cell>
    <Cell ss:StyleID="s94"><Data ss:Type="Number">0</Data></Cell>
    <Cell ss:StyleID="s102"/>
    <Cell ss:StyleID="s94"/>
    <Cell ss:StyleID="s94"/>
    <Cell ss:StyleID="s101"><Data ss:Type="String">Ashanti</Data></Cell>
    <Cell ss:StyleID="s94"><Data ss:Type="Number">2009</Data></Cell>
    <Cell ss:StyleID="s94"><Data ss:Type="Number">1775990</Data></Cell>
    <Cell ss:StyleID="s94"><Data ss:Type="Number">0</Data></Cell>
    <Cell ss:StyleID="s102"><Data ss:Type="Number">0</Data></Cell>
    <Cell ss:StyleID="s94"/>
    <Cell ss:StyleID="s101"><Data ss:Type="String">Ashanti</Data></Cell>
    <Cell ss:StyleID="s94"><Data ss:Type="Number">2009</Data></Cell>
    <Cell ss:StyleID="s94"><Data ss:Type="Number">2334853</Data></Cell>
    <Cell ss:StyleID="s94"><Data ss:Type="Number">0</Data></Cell>
    <Cell ss:StyleID="s102"><Data ss:Type="Number">0</Data></Cell>
   </Row>
   <Row ss:AutoFitHeight="0" ss:Height="15.75">
    <Cell ss:StyleID="s80"/>
    <Cell ss:StyleID="s103"/>
    <Cell ss:StyleID="s94"><Data ss:Type="Number">2010</Data></Cell>
    <Cell ss:StyleID="s94"><Data ss:Type="Number">606349</Data></Cell>
    <Cell ss:StyleID="s94"><Data ss:Type="Number">8.5</Data></Cell>
    <Cell ss:StyleID="s102"><Data ss:Type="Number">0</Data></Cell>
    <Cell ss:StyleID="s94"/>
    <Cell ss:StyleID="s94"/>
    <Cell ss:StyleID="s103"/>
    <Cell ss:StyleID="s94"><Data ss:Type="Number">2010</Data></Cell>
    <Cell ss:StyleID="s94"><Data ss:Type="Number">978748</Data></Cell>
    <Cell ss:StyleID="s94"><Data ss:Type="Number">-44.9</Data></Cell>
    <Cell ss:StyleID="s102"><Data ss:Type="Number">0</Data></Cell>
    <Cell ss:StyleID="s94"/>
    <Cell ss:StyleID="s103"/>
    <Cell ss:StyleID="s94"><Data ss:Type="Number">2010</Data></Cell>
    <Cell ss:StyleID="s94"><Data ss:Type="Number">1585097</Data></Cell>
    <Cell ss:StyleID="s94"><Data ss:Type="Number">-32.1</Data></Cell>
    <Cell ss:StyleID="s102"><Data ss:Type="Number">0</Data></Cell>
   </Row>
   <Row ss:AutoFitHeight="0" ss:Height="15.75">
    <Cell ss:StyleID="s80"/>
    <Cell ss:StyleID="s103"/>
    <Cell ss:StyleID="s94"><Data ss:Type="Number">2011</Data></Cell>
    <Cell ss:StyleID="s94"><Data ss:Type="Number">612811</Data></Cell>
    <Cell ss:StyleID="s94"><Data ss:Type="Number">1.1000000000000001</Data></Cell>
    <Cell ss:StyleID="s102"><Data ss:Type="Number">-7.4</Data></Cell>
    <Cell ss:StyleID="s94"/>
    <Cell ss:StyleID="s94"/>
    <Cell ss:StyleID="s103"/>
    <Cell ss:StyleID="s94"><Data ss:Type="Number">2011</Data></Cell>
    <Cell ss:StyleID="s94"><Data ss:Type="Number">1193039</Data></Cell>
    <Cell ss:StyleID="s94"><Data ss:Type="Number">21.9</Data></Cell>
    <Cell ss:StyleID="s102"><Data ss:Type="Number">-23</Data></Cell>
    <Cell ss:StyleID="s94"/>
    <Cell ss:StyleID="s103"/>
    <Cell ss:StyleID="s94"><Data ss:Type="Number">2011</Data></Cell>
    <Cell ss:StyleID="s94"><Data ss:Type="Number">1805850</Data></Cell>
    <Cell ss:StyleID="s94"><Data ss:Type="Number">13.9</Data></Cell>
    <Cell ss:StyleID="s102"><Data ss:Type="Number">-18.2</Data></Cell>
   </Row>
   <Row ss:AutoFitHeight="0" ss:Height="15.75">
    <Cell ss:StyleID="s80"/>
    <Cell ss:StyleID="s104"/>
    <Cell ss:StyleID="s105"><Data ss:Type="Number">2012</Data></Cell>
    <Cell ss:StyleID="s105"><Data ss:Type="Number">384454</Data></Cell>
    <Cell ss:StyleID="s105"><Data ss:Type="Number">-37.299999999999997</Data></Cell>
    <Cell ss:StyleID="s106"><Data ss:Type="Number">-36.200000000000003</Data></Cell>
    <Cell ss:StyleID="s105"/>
    <Cell ss:StyleID="s105"/>
    <Cell ss:StyleID="s104"/>
    <Cell ss:StyleID="s105"><Data ss:Type="Number">2012</Data></Cell>
    <Cell ss:StyleID="s105"><Data ss:Type="Number">1152103</Data></Cell>
    <Cell ss:StyleID="s105"><Data ss:Type="Number">-3.4</Data></Cell>
    <Cell ss:StyleID="s106"><Data ss:Type="Number">-18.5</Data></Cell>
    <Cell ss:StyleID="s105"/>
    <Cell ss:StyleID="s104"/>
    <Cell ss:StyleID="s105"><Data ss:Type="Number">2012</Data></Cell>
    <Cell ss:StyleID="s105"><Data ss:Type="Number">1536557</Data></Cell>
    <Cell ss:StyleID="s105"><Data ss:Type="Number">-14.9</Data></Cell>
    <Cell ss:StyleID="s106"><Data ss:Type="Number">-1</Data></Cell>
   </Row>
   <Row ss:AutoFitHeight="0" ss:Height="15.75">
    <Cell ss:StyleID="s80"/>
    <Cell ss:StyleID="s103"/>
    <Cell ss:StyleID="s94"><Data ss:Type="Number">2013</Data></Cell>
    <Cell ss:StyleID="s94"><Data ss:Type="Number">472689</Data></Cell>
    <Cell ss:StyleID="s94"><Data ss:Type="Number">23</Data></Cell>
    <Cell ss:StyleID="s102"><Data ss:Type="Number">-14.3</Data></Cell>
    <Cell ss:StyleID="s94"/>
    <Cell ss:StyleID="s94"/>
    <Cell ss:StyleID="s103"/>
    <Cell ss:StyleID="s94"><Data ss:Type="Number">2013</Data></Cell>
    <Cell ss:StyleID="s94"><Data ss:Type="Number">1242485</Data></Cell>
    <Cell ss:StyleID="s94"><Data ss:Type="Number">7.8</Data></Cell>
    <Cell ss:StyleID="s102"><Data ss:Type="Number">4.4000000000000004</Data></Cell>
    <Cell ss:StyleID="s94"/>
    <Cell ss:StyleID="s103"/>
    <Cell ss:StyleID="s94"><Data ss:Type="Number">2013</Data></Cell>
    <Cell ss:StyleID="s94"><Data ss:Type="Number">1715174</Data></Cell>
    <Cell ss:StyleID="s94"><Data ss:Type="Number">11.6</Data></Cell>
    <Cell ss:StyleID="s102"><Data ss:Type="Number">-3.3</Data></Cell>
    <Cell ss:Index="22"><Data ss:Type="String"> </Data></Cell>
   </Row>
   <Row ss:AutoFitHeight="0" ss:Height="15.75">
    <Cell ss:StyleID="s80"/>
    <Cell ss:StyleID="s103"/>
    <Cell ss:StyleID="s94"><Data ss:Type="Number">2014</Data></Cell>
    <Cell ss:StyleID="s94"><Data ss:Type="Number">584224</Data></Cell>
    <Cell ss:StyleID="s94"><Data ss:Type="Number">23.6</Data></Cell>
    <Cell ss:StyleID="s102"><Data ss:Type="Number">0.6</Data></Cell>
    <Cell ss:StyleID="s94"/>
    <Cell ss:StyleID="s94"/>
    <Cell ss:StyleID="s103"/>
    <Cell ss:StyleID="s94"><Data ss:Type="Number">2014</Data></Cell>
    <Cell ss:StyleID="s94"><Data ss:Type="Number">1124083</Data></Cell>
    <Cell ss:StyleID="s94"><Data ss:Type="Number">-9.5</Data></Cell>
    <Cell ss:StyleID="s102"><Data ss:Type="Number">1.7</Data></Cell>
    <Cell ss:StyleID="s94"/>
    <Cell ss:StyleID="s103"/>
    <Cell ss:StyleID="s94"><Data ss:Type="Number">2014</Data></Cell>
    <Cell ss:StyleID="s94"><Data ss:Type="Number">1708307</Data></Cell>
    <Cell ss:StyleID="s94"><Data ss:Type="Number">-0.4</Data></Cell>
    <Cell ss:StyleID="s102"><Data ss:Type="Number">-11.2</Data></Cell>
   </Row>
   <Row ss:AutoFitHeight="0" ss:Height="15.75">
    <Cell ss:StyleID="s80"/>
    <Cell ss:StyleID="s101"><Data ss:Type="String">Volta</Data></Cell>
    <Cell ss:StyleID="s107"><Data ss:Type="Number">2009</Data></Cell>
    <Cell ss:StyleID="s107"><Data ss:Type="Number">110122</Data></Cell>
    <Cell ss:StyleID="s107"><Data ss:Type="Number">0</Data></Cell>
    <Cell ss:StyleID="s108"><Data ss:Type="Number">0</Data></Cell>
    <Cell ss:StyleID="s94"/>
    <Cell ss:StyleID="s94"/>
    <Cell ss:StyleID="s101"><Data ss:Type="String">Volta</Data></Cell>
    <Cell ss:StyleID="s107"><Data ss:Type="Number">2009</Data></Cell>
    <Cell ss:StyleID="s107"><Data ss:Type="Number">616024</Data></Cell>
    <Cell ss:StyleID="s107"><Data ss:Type="Number">0</Data></Cell>
    <Cell ss:StyleID="s108"><Data ss:Type="Number">0</Data></Cell>
    <Cell ss:StyleID="s94"/>
    <Cell ss:StyleID="s101"><Data ss:Type="String">Volta</Data></Cell>
    <Cell ss:StyleID="s107"><Data ss:Type="Number">2009</Data></Cell>
    <Cell ss:StyleID="s107"><Data ss:Type="Number">726146</Data></Cell>
    <Cell ss:StyleID="s107"><Data ss:Type="Number">0</Data></Cell>
    <Cell ss:StyleID="s108"><Data ss:Type="Number">0</Data></Cell>
   </Row>
   <Row ss:AutoFitHeight="0" ss:Height="15.75">
    <Cell ss:StyleID="s80"/>
    <Cell ss:StyleID="s103"/>
    <Cell ss:StyleID="s94"><Data ss:Type="Number">2010</Data></Cell>
    <Cell ss:StyleID="s94"><Data ss:Type="Number">263050</Data></Cell>
    <Cell ss:StyleID="s94"><Data ss:Type="Number">138.9</Data></Cell>
    <Cell ss:StyleID="s102"><Data ss:Type="Number">0</Data></Cell>
    <Cell ss:StyleID="s94"/>
    <Cell ss:StyleID="s94"/>
    <Cell ss:StyleID="s103"/>
    <Cell ss:StyleID="s94"><Data ss:Type="Number">2010</Data></Cell>
    <Cell ss:StyleID="s94"><Data ss:Type="Number">318255</Data></Cell>
    <Cell ss:StyleID="s94"><Data ss:Type="Number">-48.3</Data></Cell>
    <Cell ss:StyleID="s102"><Data ss:Type="Number">0</Data></Cell>
    <Cell ss:StyleID="s94"/>
    <Cell ss:StyleID="s103"/>
    <Cell ss:StyleID="s94"><Data ss:Type="Number">2010</Data></Cell>
    <Cell ss:StyleID="s94"><Data ss:Type="Number">581305</Data></Cell>
    <Cell ss:StyleID="s94"><Data ss:Type="Number">-19.899999999999999</Data></Cell>
    <Cell ss:StyleID="s102"><Data ss:Type="Number">0</Data></Cell>
   </Row>
   <Row ss:AutoFitHeight="0" ss:Height="15.75">
    <Cell ss:StyleID="s80"/>
    <Cell ss:StyleID="s103"/>
    <Cell ss:StyleID="s94"><Data ss:Type="Number">2011</Data></Cell>
    <Cell ss:StyleID="s94"><Data ss:Type="Number">263977</Data></Cell>
    <Cell ss:StyleID="s94"><Data ss:Type="Number">0.4</Data></Cell>
    <Cell ss:StyleID="s102"><Data ss:Type="Number">-138.5</Data></Cell>
    <Cell ss:StyleID="s94"/>
    <Cell ss:StyleID="s94"/>
    <Cell ss:StyleID="s103"/>
    <Cell ss:StyleID="s94"><Data ss:Type="Number">2011</Data></Cell>
    <Cell ss:StyleID="s94"><Data ss:Type="Number">350153</Data></Cell>
    <Cell ss:StyleID="s94"><Data ss:Type="Number">10</Data></Cell>
    <Cell ss:StyleID="s102"><Data ss:Type="Number">-38.299999999999997</Data></Cell>
    <Cell ss:StyleID="s94"/>
    <Cell ss:StyleID="s103"/>
    <Cell ss:StyleID="s94"><Data ss:Type="Number">2011</Data></Cell>
    <Cell ss:StyleID="s94"><Data ss:Type="Number">614130</Data></Cell>
    <Cell ss:StyleID="s94"><Data ss:Type="Number">5.6</Data></Cell>
    <Cell ss:StyleID="s102"><Data ss:Type="Number">-14.3</Data></Cell>
   </Row>
   <Row ss:AutoFitHeight="0" ss:Height="15.75">
    <Cell ss:StyleID="s80"/>
    <Cell ss:StyleID="s104"/>
    <Cell ss:StyleID="s105"><Data ss:Type="Number">2012</Data></Cell>
    <Cell ss:StyleID="s105"><Data ss:Type="Number">287449</Data></Cell>
    <Cell ss:StyleID="s105"><Data ss:Type="Number">8.9</Data></Cell>
    <Cell ss:StyleID="s106"><Data ss:Type="Number">8.5</Data></Cell>
    <Cell ss:StyleID="s105"/>
    <Cell ss:StyleID="s105"/>
    <Cell ss:StyleID="s104"/>
    <Cell ss:StyleID="s105"><Data ss:Type="Number">2012</Data></Cell>
    <Cell ss:StyleID="s105"><Data ss:Type="Number">446949</Data></Cell>
    <Cell ss:StyleID="s105"><Data ss:Type="Number">27.6</Data></Cell>
    <Cell ss:StyleID="s106"><Data ss:Type="Number">17.600000000000001</Data></Cell>
    <Cell ss:StyleID="s105"/>
    <Cell ss:StyleID="s104"/>
    <Cell ss:StyleID="s105"><Data ss:Type="Number">2012</Data></Cell>
    <Cell ss:StyleID="s105"><Data ss:Type="Number">734398</Data></Cell>
    <Cell ss:StyleID="s105"><Data ss:Type="Number">19.600000000000001</Data></Cell>
    <Cell ss:StyleID="s106"><Data ss:Type="Number">14</Data></Cell>
    <Cell ss:Index="23"><Data ss:Type="String"> </Data></Cell>
   </Row>
   <Row ss:AutoFitHeight="0" ss:Height="15.75">
    <Cell ss:StyleID="s80"/>
    <Cell ss:StyleID="s103"/>
    <Cell ss:StyleID="s94"><Data ss:Type="Number">2013</Data></Cell>
    <Cell ss:StyleID="s94"><Data ss:Type="Number">326233</Data></Cell>
    <Cell ss:StyleID="s94"><Data ss:Type="Number">13.5</Data></Cell>
    <Cell ss:StyleID="s102"><Data ss:Type="Number">4.5999999999999996</Data></Cell>
    <Cell ss:StyleID="s94"/>
    <Cell ss:StyleID="s94"/>
    <Cell ss:StyleID="s103"/>
    <Cell ss:StyleID="s94"><Data ss:Type="Number">2013</Data></Cell>
    <Cell ss:StyleID="s94"><Data ss:Type="Number">584326</Data></Cell>
    <Cell ss:StyleID="s94"><Data ss:Type="Number">30.7</Data></Cell>
    <Cell ss:StyleID="s102"><Data ss:Type="Number">3.1</Data></Cell>
    <Cell ss:StyleID="s94"/>
    <Cell ss:StyleID="s103"/>
    <Cell ss:StyleID="s94"><Data ss:Type="Number">2013</Data></Cell>
    <Cell ss:StyleID="s94"><Data ss:Type="Number">910559</Data></Cell>
    <Cell ss:StyleID="s94"><Data ss:Type="Number">24</Data></Cell>
    <Cell ss:StyleID="s102"><Data ss:Type="Number">4.4000000000000004</Data></Cell>
   </Row>
   <Row ss:AutoFitHeight="0" ss:Height="15.75">
    <Cell ss:StyleID="s80"/>
    <Cell ss:StyleID="s103"/>
    <Cell ss:StyleID="s94"><Data ss:Type="Number">2014</Data></Cell>
    <Cell ss:StyleID="s94"><Data ss:Type="Number">279852</Data></Cell>
    <Cell ss:StyleID="s94"><Data ss:Type="Number">-14.2</Data></Cell>
    <Cell ss:StyleID="s102"><Data ss:Type="Number">0.7</Data></Cell>
    <Cell ss:StyleID="s94"/>
    <Cell ss:StyleID="s94"/>
    <Cell ss:StyleID="s103"/>
    <Cell ss:StyleID="s94"><Data ss:Type="Number">2014</Data></Cell>
    <Cell ss:StyleID="s94"><Data ss:Type="Number">720510</Data></Cell>
    <Cell ss:StyleID="s94"><Data ss:Type="Number">23.3</Data></Cell>
    <Cell ss:StyleID="s102"><Data ss:Type="Number">-7.4</Data></Cell>
    <Cell ss:StyleID="s94"/>
    <Cell ss:StyleID="s103"/>
    <Cell ss:StyleID="s94"><Data ss:Type="Number">2014</Data></Cell>
    <Cell ss:StyleID="s94"><Data ss:Type="Number">1000362</Data></Cell>
    <Cell ss:StyleID="s94"><Data ss:Type="Number">9.9</Data></Cell>
    <Cell ss:StyleID="s102"><Data ss:Type="Number">-14.1</Data></Cell>
   </Row>
   <Row ss:AutoFitHeight="0" ss:Height="15.75">
    <Cell ss:StyleID="s80"/>
    <Cell ss:StyleID="s101"><Data ss:Type="String">Central</Data></Cell>
    <Cell ss:StyleID="s107"><Data ss:Type="Number">2009</Data></Cell>
    <Cell ss:StyleID="s107"><Data ss:Type="Number">155782</Data></Cell>
    <Cell ss:StyleID="s107"><Data ss:Type="Number">0</Data></Cell>
    <Cell ss:StyleID="s108"><Data ss:Type="Number">0</Data></Cell>
    <Cell ss:StyleID="s94"/>
    <Cell ss:StyleID="s94"/>
    <Cell ss:StyleID="s101"><Data ss:Type="String">Central</Data></Cell>
    <Cell ss:StyleID="s107"><Data ss:Type="Number">2009</Data></Cell>
    <Cell ss:StyleID="s107"><Data ss:Type="Number">831512</Data></Cell>
    <Cell ss:StyleID="s107"><Data ss:Type="Number">0</Data></Cell>
    <Cell ss:StyleID="s108"><Data ss:Type="Number">0</Data></Cell>
    <Cell ss:StyleID="s94"/>
    <Cell ss:StyleID="s101"><Data ss:Type="String">Central</Data></Cell>
    <Cell ss:StyleID="s107"><Data ss:Type="Number">2009</Data></Cell>
    <Cell ss:StyleID="s107"><Data ss:Type="Number">987294</Data></Cell>
    <Cell ss:StyleID="s107"><Data ss:Type="Number">0</Data></Cell>
    <Cell ss:StyleID="s108"><Data ss:Type="Number">0</Data></Cell>
   </Row>
   <Row ss:AutoFitHeight="0" ss:Height="15.75">
    <Cell ss:StyleID="s80"/>
    <Cell ss:StyleID="s103"/>
    <Cell ss:StyleID="s94"><Data ss:Type="Number">2010</Data></Cell>
    <Cell ss:StyleID="s94"><Data ss:Type="Number">303592</Data></Cell>
    <Cell ss:StyleID="s94"><Data ss:Type="Number">94.9</Data></Cell>
    <Cell ss:StyleID="s102"><Data ss:Type="Number">0</Data></Cell>
    <Cell ss:StyleID="s94"/>
    <Cell ss:StyleID="s94"/>
    <Cell ss:StyleID="s103"/>
    <Cell ss:StyleID="s94"><Data ss:Type="Number">2010</Data></Cell>
    <Cell ss:StyleID="s94"><Data ss:Type="Number">189125</Data></Cell>
    <Cell ss:StyleID="s94"><Data ss:Type="Number">-77.3</Data></Cell>
    <Cell ss:StyleID="s102"><Data ss:Type="Number">0</Data></Cell>
    <Cell ss:StyleID="s94"/>
    <Cell ss:StyleID="s103"/>
    <Cell ss:StyleID="s94"><Data ss:Type="Number">2010</Data></Cell>
    <Cell ss:StyleID="s94"><Data ss:Type="Number">492717</Data></Cell>
    <Cell ss:StyleID="s94"><Data ss:Type="Number">-50.1</Data></Cell>
    <Cell ss:StyleID="s102"><Data ss:Type="Number">0</Data></Cell>
   </Row>
   <Row ss:AutoFitHeight="0" ss:Height="15.75">
    <Cell ss:StyleID="s80"/>
    <Cell ss:StyleID="s103"/>
    <Cell ss:StyleID="s94"><Data ss:Type="Number">2011</Data></Cell>
    <Cell ss:StyleID="s94"><Data ss:Type="Number">300330</Data></Cell>
    <Cell ss:StyleID="s94"><Data ss:Type="Number">-1.1000000000000001</Data></Cell>
    <Cell ss:StyleID="s102"><Data ss:Type="Number">-93.8</Data></Cell>
    <Cell ss:StyleID="s94"/>
    <Cell ss:StyleID="s94"/>
    <Cell ss:StyleID="s103"/>
    <Cell ss:StyleID="s94"><Data ss:Type="Number">2011</Data></Cell>
    <Cell ss:StyleID="s94"><Data ss:Type="Number">241028</Data></Cell>
    <Cell ss:StyleID="s94"><Data ss:Type="Number">27.4</Data></Cell>
    <Cell ss:StyleID="s102"><Data ss:Type="Number">-49.9</Data></Cell>
    <Cell ss:StyleID="s94"/>
    <Cell ss:StyleID="s103"/>
    <Cell ss:StyleID="s94"><Data ss:Type="Number">2011</Data></Cell>
    <Cell ss:StyleID="s94"><Data ss:Type="Number">541358</Data></Cell>
    <Cell ss:StyleID="s94"><Data ss:Type="Number">9.9</Data></Cell>
    <Cell ss:StyleID="s102"><Data ss:Type="Number">-40.200000000000003</Data></Cell>
   </Row>
   <Row ss:AutoFitHeight="0" ss:Height="15.75">
    <Cell ss:StyleID="s80"/>
    <Cell ss:StyleID="s104"/>
    <Cell ss:StyleID="s105"><Data ss:Type="Number">2012</Data></Cell>
    <Cell ss:StyleID="s105"><Data ss:Type="Number">304784</Data></Cell>
    <Cell ss:StyleID="s105"><Data ss:Type="Number">1.5</Data></Cell>
    <Cell ss:StyleID="s106"><Data ss:Type="Number">0.4</Data></Cell>
    <Cell ss:StyleID="s105"/>
    <Cell ss:StyleID="s105"/>
    <Cell ss:StyleID="s104"/>
    <Cell ss:StyleID="s105"><Data ss:Type="Number">2012</Data></Cell>
    <Cell ss:StyleID="s105"><Data ss:Type="Number">373448</Data></Cell>
    <Cell ss:StyleID="s105"><Data ss:Type="Number">54.9</Data></Cell>
    <Cell ss:StyleID="s106"><Data ss:Type="Number">27.5</Data></Cell>
    <Cell ss:StyleID="s105"/>
    <Cell ss:StyleID="s104"/>
    <Cell ss:StyleID="s105"><Data ss:Type="Number">2012</Data></Cell>
    <Cell ss:StyleID="s105"><Data ss:Type="Number">678232</Data></Cell>
    <Cell ss:StyleID="s105"><Data ss:Type="Number">25.3</Data></Cell>
    <Cell ss:StyleID="s106"><Data ss:Type="Number">15.4</Data></Cell>
   </Row>
   <Row ss:AutoFitHeight="0" ss:Height="15.75">
    <Cell ss:StyleID="s80"/>
    <Cell ss:StyleID="s103"/>
    <Cell ss:StyleID="s94"><Data ss:Type="Number">2013</Data></Cell>
    <Cell ss:StyleID="s94"><Data ss:Type="Number">382490</Data></Cell>
    <Cell ss:StyleID="s94"><Data ss:Type="Number">25.5</Data></Cell>
    <Cell ss:StyleID="s102"><Data ss:Type="Number">24</Data></Cell>
    <Cell ss:StyleID="s94"/>
    <Cell ss:StyleID="s94"/>
    <Cell ss:StyleID="s103"/>
    <Cell ss:StyleID="s94"><Data ss:Type="Number">2013</Data></Cell>
    <Cell ss:StyleID="s94"><Data ss:Type="Number">484341</Data></Cell>
    <Cell ss:StyleID="s94"><Data ss:Type="Number">29.7</Data></Cell>
    <Cell ss:StyleID="s102"><Data ss:Type="Number">-25.2</Data></Cell>
    <Cell ss:StyleID="s94"/>
    <Cell ss:StyleID="s103"/>
    <Cell ss:StyleID="s94"><Data ss:Type="Number">2013</Data></Cell>
    <Cell ss:StyleID="s94"><Data ss:Type="Number">866831</Data></Cell>
    <Cell ss:StyleID="s94"><Data ss:Type="Number">27.8</Data></Cell>
    <Cell ss:StyleID="s102"><Data ss:Type="Number">2.5</Data></Cell>
   </Row>
   <Row ss:AutoFitHeight="0" ss:Height="16.5">
    <Cell ss:StyleID="s80"/>
    <Cell ss:StyleID="s109"/>
    <Cell ss:StyleID="s110"><Data ss:Type="Number">2014</Data></Cell>
    <Cell ss:StyleID="s110"><Data ss:Type="Number">281736</Data></Cell>
    <Cell ss:StyleID="s110"><Data ss:Type="Number">-26.3</Data></Cell>
    <Cell ss:StyleID="s111"><Data ss:Type="Number">0.8</Data></Cell>
    <Cell ss:StyleID="s94"/>
    <Cell ss:StyleID="s94"/>
    <Cell ss:StyleID="s109"/>
    <Cell ss:StyleID="s110"><Data ss:Type="Number">2014</Data></Cell>
    <Cell ss:StyleID="s110"><Data ss:Type="Number">381845</Data></Cell>
    <Cell ss:StyleID="s110"><Data ss:Type="Number">-21.2</Data></Cell>
    <Cell ss:StyleID="s111"><Data ss:Type="Number">-8.5</Data></Cell>
    <Cell ss:StyleID="s94"/>
    <Cell ss:StyleID="s109"/>
    <Cell ss:StyleID="s110"><Data ss:Type="Number">2014</Data></Cell>
    <Cell ss:StyleID="s110"><Data ss:Type="Number">663581</Data></Cell>
    <Cell ss:StyleID="s110"><Data ss:Type="Number">-23.4</Data></Cell>
    <Cell ss:StyleID="s111"><Data ss:Type="Number">-4.4000000000000004</Data></Cell>
   </Row>
   <Row ss:AutoFitHeight="0" ss:Height="16.5">
    <Cell ss:StyleID="s112"/>
    <Cell ss:StyleID="s113"/>
    <Cell ss:StyleID="s113"/>
    <Cell ss:StyleID="s113"/>
    <Cell ss:StyleID="s113"/>
    <Cell ss:StyleID="s113"/>
    <Cell ss:StyleID="s113"/>
    <Cell ss:StyleID="s113"/>
    <Cell ss:StyleID="s113"/>
    <Cell ss:StyleID="s113"/>
    <Cell ss:StyleID="s113"/>
    <Cell ss:StyleID="s113"/>
    <Cell ss:StyleID="s113"/>
    <Cell ss:StyleID="s113"/>
    <Cell ss:StyleID="s113"/>
    <Cell ss:StyleID="s113"/>
    <Cell ss:StyleID="s113"/>
    <Cell ss:StyleID="s113"/>
    <Cell ss:StyleID="s114"/>
   </Row>
  </Table>
  <WorksheetOptions xmlns="urn:schemas-microsoft-com:office:excel">
   <PageSetup>
    <Header x:Margin="0.3"/>
    <Footer x:Margin="0.3"/>
    <PageMargins x:Bottom="0.75" x:Left="0.7" x:Right="0.7" x:Top="0.75"/>
   </PageSetup>
   <Unsynced/>
   <Print>
    <ValidPrinterInfo/>
    <HorizontalResolution>300</HorizontalResolution>
    <VerticalResolution>600</VerticalResolution>
   </Print>
   <Selected/>
   <Panes>
    <Pane>
     <Number>3</Number>
     <ActiveRow>21</ActiveRow>
     <ActiveCol>9</ActiveCol>
    </Pane>
   </Panes>
   <ProtectObjects>False</ProtectObjects>
   <ProtectScenarios>False</ProtectScenarios>
  </WorksheetOptions>
 </Worksheet>
</Workbook>
